# Supplementary material for: Timing and nature of AMOC recovery across Termination 2 and magnitude of deglacial CO2 change
Source: Nat Commun. 2017 Feb 27;8:14595. doi: 10.1038/ncomms14595 (PMC5333367; doi:10.1038/ncomms14595)
Supplement: Supplementary Data 1 — Excel file containing all results from this study and published data from ODP sites 983 and 1063 as used in Figures 2 and 3. [file ncomms14595-s1.xlsx]

## Sheet: ODP 1063
Results from this study																																			Results from Bohm et al., 2014 (Nature, 517, 73-76)
MCD	Age (Kyr)	d18O (VPDB) inflata	1 s.d. internal	% ruber	% sacc	%rub+sacc	% nps	% incompta	%nps+incompta	IRD/g	%frags	% coarse fraction		MCD	Age (ka)	d13C cibs	d 13C/12C Std Dev		18O (VPDB) cibicidoides	d 18O/16O Std Dev	18O (VPDB) umbonatus	18O (VPDB) umbonatus plus average offset to cibs	d 18O/16O Std Dev	18O (VPDB) pompilodies	18O (VPDB) pompilodies plus offset to cibs	d 18O/16O Std Dev		Nd Weighted MCD	Nd Weighted Age	eNd run on Nu Plasma	2sd	eNd run on TIMS	2sd		depth [mcd]	Bohm age [ka]	new age model	Bohm εNd (leachates)	2 SD
34	103	1.816	0.114	2.92398	0	2.92398	0.292398	32.4561	32.7485	0.587199	28.5817	1.0643		34	103	-0.559	0.024		3.369	0.037								34.0508	103.294	-13.8925	0.25				33.54	103.1	100.166	-15.4264	0.2
34.04	103.232	1.387	0.047	10.4558	0.536193	10.992	1.34048	12.6005	13.941	0	27.6236	0.923842		34.04	103.232	-0.233	0.027		3.483	0.045								34.2486	104.442	-15.0902	0.25	-15.1131	0.13		33.64	103.3	100.782	-13.1687	0.2
34.08	103.464	1.101	0.061	16.2313	0.186567	16.4179	0.932836	2.61194	3.54478	0.455322	13.1809	1.04155		34.08	103.464	0.24	0.017		3.379	0.043								34.3787	105.196	-14.1695	0.25				33.74	103.6	101.398	-13.4467	0.2
34.12	103.696	1.225	0.075	21.8329	1.07817	22.9111	1.61725	5.12129	6.73854	0	1.69666	1.58801		34.08	103.464									3.602	3.45044	0.041		34.6077	106.632	-12.0667	0.25	-12.058	0.13		33.87	103.9	102.199	-13.5745	0.2
34.16	103.928	0.928	0.053	20.8651	1.01781	21.883	0.508906	3.56234	4.07125	0	6.30073	1.55165		34.12	103.696	0.428	0.013		3.362	0.041								34.7941	107.925			-13.2738	0.13		33.94	104.1	102.63	-15.2076	0.2
34.18	104.044	1.049	0.05	18.3801	1.86916	20.2492	0.311526	1.55763	1.86916	0	4.66874	1.40397		34.16	103.928	0.15	0.015		3.54	0.046								35.0241	109.61	-13.3248	0.25				34.03	104.3	103.174	-15.7185	0.2
34.22	104.276	1.015	0.051	12.7846	2.62697	15.4116	0.350263	2.45184	2.8021	0	3.45281	1.45583		34.18	104.044	-0.036	0.025		3.398	0.041								35.2082	111.046	-12.806	0.25				34.14	104.6	103.812	-15.1641	0.2
34.26	104.508	0.945	0.061	19.1275	0.671141	19.7987	1.34228	3.3557	4.69799	0	7.25894	1.62313		34.22	104.276	-1.049	0.025		3.954	0.035								35.3449	112.493	-13.1397	0.29				34.27	105.7	104.566	-13.0922	0.2
34.3	104.74	0.923	0.047	20	1.14286	21.1429	0	6.85714	6.85714	0	13.405	0.885906		34.26	104.508	0.446	0.028		3.393	0.039								35.5406	114.646	-13.2334	0.29				34.34	106.3	104.972	-13.8392	0.2
34.34	104.972	1.042	0.045	8.82353	1.47059	10.2941	0	6.61765	6.61765	0	30.7387	0.465848		34.26	104.508									3.605	3.45344	0.054		35.9317	121.779						34.44	107.2	105.552	-11.7874	0.2
34.38	105.204	1.074	0.045	12.9568	1.3289	14.2857	0	3.32226	3.32226	0	26.4159	0.413373		34.3	104.74	0.248	0.014		3.46	0.044								36.0373	124.461	-13.9259	0.29	-13.8815	0.13		34.54	108.1	106.172	-13.7069	0.2
34.42	105.436	1.108	0.058	11.0526	1.05263	12.1053	0.526316	7.36842	7.89474	0	27.7622	0.229452		34.34	104.972	0.252	0.027		3.402	0.047								36.12	125.484			-14.6704	0.13		34.67	109.8	107.056	-12.7926	0.2
34.46	105.668	0.796	0.074	14.1593	0	14.1593	0.884956	3.9823	4.86726	0	19.0053	1.40139		34.38	105.204	0.225	0.044		3.441	0.048								36.1936	126.394	-15.1648	0.29	-14.9336	0.13		34.74	110.8	107.532	-13.0896	0.2
34.5	105.9	1.5896	0.032	2.94118	0	2.94118	1.47059	2.94118	4.41176	0	29.4624	0.192493		34.42	105.436	-0.551	0.017		3.364	0.075								36.28	127.463			-15.5844	0.13		34.89	111.8	108.627	-13.4094	0.2
34.54	106.172	2.215	0.067	0.561798	0	0.561798	0.280899	35.6742	35.9551	0	18.2207	0.867757		34.46	105.668									3.495	3.34344	0.025		36.4212	129.016	-12.0901	0.29	-12.3241	0.13		34.99	112.3	109.36	-12.6849	0.2
34.58	106.444	2.081	0.042	0.990099	0	0.990099	0	39.604	39.604	0	35.8824	1.04661		34.46	105.668						3.927	3.54595	0.081					36.743	131.489	-10.9742	0.29				35.06	112.7	109.873	-12.806	0.2
34.62	106.716	2.048	0.063	1.25	0	1.25	1.875	32.5	34.375	0	42.904	0.667819		34.5	105.9	-0.204	0.038		3.536	0.076								37.0326	133.714	-10.5996	0.29				35.17	113.3	110.68	-12.9044	0.2
34.66	106.988	1.933	0.064	1.63043	0	1.63043	0	7.06522	7.06522	0	65.0704	0.824402		34.54	106.172	-0.34	0.029		3.494	0.105								37.4729	136.551	-11.7994	0.29				35.31	114.1	112.11	-12.4864	0.2
34.7	107.26	1.789	0.055	2.8626	0	2.8626	0.763359	13.5496	14.313	0.136855	26.8817	0.581634		34.58	106.444	0.015	0.02		3.452	0.046								37.7771	138.281	-10.5626	0.29				35.38	114.5	112.88	-13.3832	0.2
34.74	107.532	1.655	0.066	2.55474	0	2.55474	0.729927	13.5036	14.2336	0	29.0759	0.476823		34.62	106.716	-0.972	0.024		3.442	0.038								38.1497	140.4	-10.7596	0.29				35.44	114.8	113.54	-13.0268	0.2
34.78	107.82	1.095	0.067	2.26131	0	2.26131	0	2.51256	2.51256	0	31.0511	0.476424		34.66	106.988	-0.32	0.04		3.619	0.06								38.8112	144.16			-11.2665	0.13		35.52	115.3	114.42	-13.2618	0.2
34.82	108.113	1.249	0.044	5.94262	0.204918	6.14754	0.614754	3.68852	4.30328	0	13.1304	0.84613		34.66	106.988									3.746	3.59444	0.037		39.1154	145.89			-10.9685	0.13		35.62	115.8	115.52	-13.0213	0.2
34.86	108.407	1.042	0.027	7.66667	0.666667	8.33333	0.666667	3	3.66667	0	15.6144	0.939291		34.7	107.26	-0.558	0.014		3.459	0.038								39.4914	148.028			-11.7605	0.13		35.69	117.1	116.29	-12.5789	0.2
34.9	108.7	1.086	0.067	11.3734	0.858369	12.2318	0.643777	2.36052	3.00429	0	10.1169	0.982898		34.74	107.532	-0.913	0.016		3.571	0.036								39.74	149.441			-10.1244	0.13		35.785	119.3	117.335	-12.4111	0.2
34.94	108.993	0.989	0.034	5.91054	0.319489	6.23003	0.159744	0.958466	1.11821	0	11.6969	0.755536		34.78	107.82	0.117	0.024		3.614	0.038															35.88	121.4	120.1	-13.7058	0.2
34.98	109.287	0.956	0.05	14.5125	1.36054	15.873	1.5873	1.36054	2.94785	0	2.79494	1.76927		34.82	108.113	-0.554	0.028		3.584	0.055															35.94	122.8	122.05	-14.0707	0.2
35.02	109.58	0.907	0.069	15.5932	2.0339	17.6271	2.0339	2.71186	4.74576	2.27176	6.30308	1.17848		34.86	108.407	-0.527	0.03		3.562	0.027															36.04	125.1	124.495	-14.7475	0.2
35.06	109.873	0.915	0.076	14.9826	0.696864	15.6794	0.174216	1.0453	1.21951	0	4.41709	1.51252		34.86	108.407									3.788	3.63644	0.047									36.14	126.1	125.732	-14.9319	0.2
35.1	110.167	0.844	0.071	6.60661	0.900901	7.50751	1.5015	3.003	4.5045	0	7.54366	0.754901		34.9	108.7	0.23	0.034		3.576	0.084															36.24	126.6	126.968	-15.1488	0.2
35.14	110.46	1.153	0.067	3.83481	0.884956	4.71976	0.294985	1.47493	1.76991	0	13.7582	0.37311		34.94	108.993	-0.26	0.024		3.621	0.036															36.39	127.3	128.777	-11.2437	0.2
35.18	110.753	1.18	0.087	8.22785	1.26582	9.49367	0.316456	1.89873	2.21519	0	8.59695	0.966669		34.98	109.287	-0.815	0.013		3.525	0.045															36.52	128	129.776	-11.0607	0.2
35.22	111.12	0.976	0.028	12.4668	0.530504	12.9973	0.795756	1.59151	2.38727	0	7.94297	1.14107		35.02	109.58	0.534	0.014		3.443	0.044															36.62	128.656	130.544	-11.5808	0.2
35.26	111.56	0.96	0.057	15.3614	1.20482	16.5663	0.60241	1.50602	2.10843	0	6.28853	1.04237		35.06	109.873	0.589	0.012		3.352	0.048															36.72	129.311	131.312	-10.3631	0.2
35.3	112	1.036	0.064	12.395	1.2605	13.6555	1.2605	3.15126	4.41176	1.04897	16.3426	0.668721		35.06	109.873									3.668	3.51644	0.048									36.82	129.967	132.08	-10.7129	0.2
35.34	112.44	0.823	0.066	19.6078	1.52505	21.1329	1.52505	2.17865	3.7037	0	7.90068	0.526098		35.1	110.167	-0.759	0.028		3.35	0.038															36.92	130.623	132.849	-10.4211	0.2
35.38	112.88	0.956	0.051	16.2228	0.968523	17.1913	1.45278	3.1477	4.60048	0	10.7182	0.573343		35.14	110.46	0.612	0.028		3.439	0.041															37.02	131.279	133.617	-10.5937	0.2
35.42	113.32	1.036	0.06	13.6612	1.91257	15.5738	1.63934	3.82514	5.46448	0	11.9447	0.903737		35.18	110.753	0.488	0.013		3.294	0.044															37.13	132	134.462	-11.322	0.2
35.46	113.76	0.906	0.058	11.5079	2.97619	14.4841	1.78571	1.19048	2.97619	0	6.26866	1.55415		35.22	111.12	-0.703	0.018		3.182	0.048															37.22	132.1	135.114	-11.6008	0.2
35.5	114.2	0.85	0.07	14.3731	6.11621	20.4893	0.917431	1.52905	2.44648	0	5.35927	1.64227		35.26	111.56	0.544	0.027		3.396	0.023															37.32	132.211	135.682	-10.8895	0.2
35.54	114.64	0.908	0.063	21.727	5.01393	26.7409	3.06407	2.78552	5.84958	0	2.59837	1.62517		35.26	111.56									3.498	3.34644	0.051									37.44	132.344	136.364	-12.1997	0.2
35.58	115.08	0.686	0.061	21.6387	3.57143	25.2101	0.840336	1.47059	2.31092	0	4.86976	1.94169		35.3	112	0.563	0.02		3.191	0.041															37.52	132.433	136.819	-11.93	0.2
35.62	115.52	0.934	0.061	22.0149	4.29104	26.306	0.373134	1.1194	1.49254	0	2.07539	2.2678		35.34	112.44	-0.478	0.032		3.184	0.03															37.62	132.544	137.388	-10.9342	0.2
35.66	115.96	0.824	0.067	15.864	7.08215	22.9462	1.13314	0.566572	1.69972	0	1.48539	1.75938		35.38	112.88	0.659	0.027		3.225	0.063															37.73	132.666	138.013	-10.9508	0.38
35.68	116.18	0.834	0.049	24.5902	4.2623	28.8525	1.63934	3.27869	4.91803	0	7.55814	1.54198		35.42	113.32	-0.228	0.019		3.188	0.047															37.89	132.844	138.923	-10.6006	0.2
35.72	116.62	0.752	0.049	20.0608	4.25532	24.3161	0	1.82371	1.82371	0	5.22214	1.20888		35.46	113.76	-0.023	0.016		3.126	0.03															37.99	132.954	139.491	-10.9606	0.2
35.76	117.06	0.152	0.359	14.8368	5.34125	20.178	0	1.78042	1.78042	0	4.0887	2.49377		35.46	113.76									3.464	3.31244	0.036									38.34	133.699	141.481	-11.606	0.2
35.8	117.5	0.594	0.069	14.2361	4.86111	19.0972	0.347222	1.38889	1.73611	0	2.04082	2.23973		35.5	114.2						3.759	3.37795	0.024												38.54	134.125	142.618	-11.8283	0.2
35.84	118.8	0.67	0.055	21.8605	2.32558	24.186	0	0.465116	0.465116	0	4.63054	0.932576		35.5	114.2	0.955	0.019		3.197	0.025															38.64	134.337	143.187	-11.3484	0.2
35.88	120.1	0.829	0.068	21.2693	4.97427	26.2436	0	0.51458	0.51458	0	4.17827	1.95061		35.54	114.64						3.508	3.12695	0.039												38.74	134.55	143.756	-10.889	0.2
35.92	121.4	0.521	0.046	17.6944	7.23861	24.933	0.268097	0.536193	0.80429	0	4.52675	1.23188		35.54	114.64				3.208	0.038															38.84	134.763	144.324	-11.2083	0.2
35.96	122.7	0.603	0.058	24.0185	2.30947	26.3279	1.84758	1.84758	3.69515	0	1.47583	3.83193		35.58	115.08						3.53	3.14895	0.039												38.94	134.976	144.893	-10.6112	0.2
36	124	0.735	0.057	21.6418	3.35821	25	0.746269	2.23881	2.98507	0	0.448796	4.44052		35.62	115.52						3.466	3.08495	0.05												39.04	135.189	145.461	-10.84	0.2
36.04	124.495	0.602	0.035	23.1156	5.52764	28.6432	1.34003	1.17253	2.51256	0	0.721501	4.804		35.62	115.52									3.256	3.10444	0.038									39.15	135.423	146.087	-11.3082	0.2
36.08	124.989	0.805	0.046	29.2958	3.66197	32.9577	0.84507	1.97183	2.8169	0	1.53121	5.57886		35.66	115.96									3.132	2.98044	0.029									40.15	137.55	151.772	-10.2113	0.2
36.12	125.484	0.77	0.067	31.982	2.92793	34.9099	2.02703	0.675676	2.7027	0	0.189753	6.75186		35.66	115.96	0.235	0.026		2.97	0.041															41.14	139.657	157.4	-10.8742	0.2
36.16	125.979	0.561	0.053	25.5725	5.72519	31.2977	2.67176	3.05344	5.72519	0	0.351865	8.35315		35.68	116.18						3.415	3.03395	0.059
36.2	126.474	0.621	0.054	33.2046	4.6332	37.8378	1.9305	0.772201	2.7027	0	2.16963	8.60931		35.68	116.18	0.596	0.02		2.81	0.047
36.24	126.968	0.814	0.051	29.0323	3.68664	32.7189	1.84332	3.22581	5.06912	0	0.657414	8.5869		35.72	116.62						3.442	3.06095	0.036
36.28	127.463	0.623	0.035	43.5388	2.7833	46.3221	0	0	0	0	1.75439	8.26585		35.72	116.62									3.149	2.99744	0.047
36.32	127.958	0.683	0.056	29.3478	2.71739	32.0652	0	0.815217	0.815217	0	1.70648	6.9175		35.76	117.06	0.904	0.013		2.927	0.047
36.36	128.453	0.716	0.049	35.5372	5.78512	41.3223	0	4.54545	4.54545	0	4.40627	5.24554		35.76	117.06						3.284	2.90295	0.088
36.4	128.854	1.169	0.026	14.6199	4.09357	18.7135	0	18.1287	18.1287	0	6.1767	3.19955		35.8	117.5						3.403	3.02195	0.044
36.44	129.161	1.17	0.035	6.64336	1.3986	8.04196	1.3986	31.8182	33.2168	0	10.0723	3.11348		35.84	118.8									3.025	2.87344	0.104
36.48	129.468	1.485	0.057	1.1396	0.569801	1.7094	0.569801	42.1652	42.735	5.86349	8.00952	2.01557		35.88	120.1						3.303	2.92195	0.05
36.52	129.776	1.546	0.055	15.6951	2.24215	17.9372	0.44843	23.7668	24.2152	0.0922254	36.2495	6.71401		35.92	121.4									2.932	2.78044	0.051
36.56	130.083	1.795	0.053	0.322581	0	0.322581	1.6129	60.9677	62.5806	0	7.74336	1.42206		35.92	121.4	0.517	0.047		2.753	0.082
36.6	130.39	2.107	0.064	0.925926	0	0.925926	1.85185	62.3457	64.1975	0	9.85433	1.2569		35.96	122.7						3.131	2.74995	0.034
36.64	130.698	1.994	0.038	1.68776	0	1.68776	1.26582	37.5527	38.8186	2.03859	20.957	0.32763		35.96	122.7	0.722	0.017		2.613	0.045
36.68	131.005	1.613	0.042	9.12281	1.40351	10.5263	1.40351	26.6667	28.0702	2.52956	6.90122	0.347815		35.96	122.7									2.17	2.01844	0.105
36.72	131.312	1.578	0.05	7.77778	2.22222	10	0.555556	16.1111	16.6667	0.39303	8.22846	0.150662		36	124						3.022	2.64095	0.038
36.76	131.62	2.116	0.052	5.18519	0.987654	6.17284	0.740741	35.5556	36.2963	0	8.92626	0.49469		36	124									2.783	2.63144	0.059
36.8	131.927	2.368	0.055	0.520833	0	0.520833	1.30208	38.5417	39.8438	1.65375	7.15596	1.323		36.04	124.495						2.922	2.54095	0.048
36.84	132.234	2.433	0.097	1.3308	0.570342	1.90114	0.380228	39.924	40.3042	0	11.1111	1.40141		36.04	124.495	0.526	0.025		2.493	0.055
36.88	132.541	2.431	0.054	2.99539	0.230415	3.22581	0.460829	37.0968	37.5576	0	11.2664	0.699683		36.04	124.495
36.92	132.849	2.338	0.041	4.13943	0.43573	4.57516	0.87146	39.6514	40.5229	0	5.83554	0.807161		36.08	124.989						2.927	2.54595	0.08
36.96	133.156	2.641	0.052	4.26288	1.42096	5.68384	0.888099	47.6021	48.4902	3.56411	14.8656	0.837566		36.08	124.989	-0.552	0.024		2.667	0.056
37	133.463	2.607	0.045	6.94444	1.04167	7.98611	1.04167	41.6667	42.7083	1.3369	7.25372	1.00267		36.08	124.989
37.04	133.771	2.325	0.03	5.14286	0.285714	5.42857	2	36	38	0	5.97655	0.912629		36.12	125.484						2.949	2.56795	0.039
37.08	134.078	2.083	0.066	5.02959	0.887574	5.91716	1.18343	29.5858	30.7692	0	4.49231	0.720995		36.12	125.484									2.893	2.74144	0.102
37.12	134.385	1.989	0.048	10.3093	2.65096	12.9602	0.294551	7.36377	7.65832	0	5.10753	0.464622		36.12	125.484	0.91	0.02		2.577	0.06
37.16	134.693	2.007	0.125	7.53532	3.13972	10.675	0.313972	6.90738	7.22135	0	3.31447	0.603094		36.16	125.979	0.751	0.021		2.522	0.043
37.18	134.846	1.95	0.046	10.7822	2.74841	13.5307	1.47992	5.28541	6.76533	0.321285	5.37229	0.554217		36.16	125.979						2.854	2.47295	0.032
37.22	135.114	1.945	0.085	15.5922	0.89955	16.4918	0.29985	8.3958	8.69565	0	7.14013	0.503716		36.16	125.979									2.716	2.56444	0.019
37.26	135.341	1.695	0.048	19.7445	1.8583	21.6028	1.16144	4.64576	5.8072	0	3.30822	0.50136		36.2	126.474	0.58	0.022		2.508	0.044
37.3	135.569	1.706	0.027	19.2737	2.51397	21.7877	1.67598	3.91061	5.58659	0	9.74201	0.629309		36.2	126.474						2.889	2.50795	0.035
37.34	135.796	1.544	0.058	20.6186	4.29553	24.9141	1.20275	3.43643	4.63918	0	5.36585	0.478445		36.24	126.968
37.38	136.023	1.918	0.041	14.4026	3.92799	18.3306	0.654664	10.4746	11.1293	0	3.15399	0.344341		36.24	126.968	0.853	0.031		2.509	0.038
37.42	136.251	1.688	0.063	15.8537	2.68293	18.5366	0.731707	11.2195	11.9512	0	3.49206	0.450122		36.24	126.968						2.879	2.49795	0.031
37.46	136.478	0.953	0.044	19.6033	6.30105	25.9043	0.933489	4.2007	5.13419	0	6.50016	0.426718		36.28	127.463						2.844	2.46295	0.052
37.5	136.706	1.54	0.05	19.0476	2.6455	21.6931	2.1164	7.93651	10.0529	0	3.21235	0.317938		36.28	127.463	0.405	0.026		2.557	0.028
37.54	136.933	1.65	0.083	20.6099	2.73396	23.3438	1.89274	6.94006	8.83281	0	0.798297	0.331511		36.32	127.958						2.882	2.50095	0.05
37.58	137.16	1.261	0.042	27.2076	1.67064	28.8783	3.34129	5.2506	8.59189	0	0.926125	0.641964		36.32	127.958	0.363	0.02		2.481	0.024
37.62	137.388	1.696	0.039	22.7273	3.16206	25.8893	2.56917	7.31225	9.88142	0	1.30486	0.700547		36.36	128.453						2.711	2.32995	0.061
37.66	137.615	2.541	0.058	13.0879	1.63599	14.7239	1.22699	7.77096	8.99796	0	1.07037	1.2395		36.36	128.453	0.804	0.027		2.536	0.05
37.7	137.843	1.802	0.072	13.8235	3.23529	17.0588	3.23529	6.47059	9.70588	0	1.1183	0.78332		36.4	128.854	-0.165	0.033		3.297	0.07
37.74	138.07	1.678	0.077	19.2171	5.33808	24.5552	2.13523	6.76157	8.8968	0	0.79736	0.464917		36.4	128.854						3.744	3.36295	0.055
37.78	138.298	1.729	0.03	14.8499	4.10742	18.9573	1.57978	4.10742	5.6872	0	0.741218	1.33615		36.44	129.161	-0.153	0.029		3.185	0.034
37.82	138.525	1.782	0.036	14.1454	3.92927	18.0747	1.96464	5.10806	7.07269	0	0.972591	0.809285		36.44	129.161						3.733	3.35195	0.032
37.86	138.752	2.157	0.035	11.4355	1.45985	12.8954	0.243309	8.51582	8.75912	0	4.97782	0.215054		36.48	129.468						3.805	3.42395	0.039
37.9	138.98	1.998	0.063	11.2116	1.89873	13.1103	0.361664	12.9295	13.2911	0.13395	1.22958	0.348269		36.48	129.468	-0.034	0.033		3.684	0.074
37.94	139.207	1.9	0.056	7.38975	1.90703	9.29678	1.66865	10.4887	12.1573	1.1458	2.47834	1.22601		36.52	129.776						4.41	4.02895	0.068
37.98	139.435	1.922	0.064	9.04348	3.82609	12.8696	1.04348	1.73913	2.78261	0	4.05728	0.504964		36.52	129.776	-0.291	0.025		3.73	0.034
38.02	139.662	2.062	0.057	12.1442	3.03605	15.1803	1.13852	16.129	17.2676	0.48921	4.86726	0.12502		36.56	130.083						4.308	3.92695	0.06
38.06	139.889	2.121	0.053	8.39895	1.04987	9.44882	1.04987	13.3858	14.4357	0.0592628	3.56537	0.142231		36.56	130.083	-0.66	0.026		3.802	0.051
38.1	140.117	2.166	0.044	13.0952	0.952381	14.0476	1.66667	14.7619	16.4286	0.118991	3.50989	0.190386		36.6	130.39	-0.327	0.027		3.932	0.064
38.13	140.287	2.172	0.044	3.08285	0.770713	3.85356	0.770713	16.185	16.9557	0.270234	2.56105	0.76341		36.6	130.39						4.359	3.97795	0.036
38.17	140.515	2.045	0.068	8.05501	1.96464	10.0196	1.57171	5.89391	7.46562	0	4.59903	1.7165		36.6	130.39									3.974	3.82244	0.066
38.21	140.742	1.73	0.056	13.6855	1.44058	15.1261	0.240096	1.44058	1.68067	0	1.64918	0.372074		36.64	130.698
38.25	140.97	2.01	0.066	10.7438	0.413223	11.157	0.826446	1.65289	2.47934	0	5.69476	0.0601403		36.64	130.698						4.541	4.15995	0.064
38.29	141.197	1.825	0.08	11.0701	1.72202	12.7921	0.738007	1.23001	1.96802	0	2.49831	0.347106		36.68	131.005
38.33	141.424	1.906	0.045	3.20366	1.14416	4.34783	0.457666	9.38215	9.83982	0	5.939	0.271208		36.68	131.005	-0.188	0.027		3.805	0.06
38.37	141.652	1.916	0.086	14.4121	0.758534	15.1707	1.76991	7.07965	8.84956	0	3.57143	0.347265		36.72	131.312									4.333	4.18144	0.112
38.41	141.879	1.908	0.04	17.8771	1.48976	19.3669	1.11732	3.72439	4.84171	0	11.252	0.156857		36.76	131.62									3.947	3.79544	0.05
38.45	142.107	1.941	0.051	10.8108	0.737101	11.5479	0.4914	0.982801	1.4742	0	15.102	0.129049		36.8	131.927									4.418	4.26644	0.08
38.49	142.334	2.02893	0.107	8.10811	0	8.10811	0	0	0	0	25.5061	0.0165989		36.8	131.927	-0.453	0.036		3.997	0.072
38.53	142.562	1.883	0.047	22.6244	2.26244	24.8869	1.35747	2.26244	3.61991	0	6.14173	0.0503851		36.84	132.234									4.359	4.20744	0.073
38.57	142.789	2.051	0.043	14.0187	0	14.0187	0.934579	1.86916	2.80374	0	13.8643	0.0309837		36.88	132.541
38.61	143.016	1.951	0.06	11.1111	0.462963	11.5741	0	3.24074	3.24074	0	19.1336	0.0807043		36.92	132.849	-0.793	0.03		4.29	0.068
38.65	143.244	2.208	0.063	9.2511	0.881057	10.1322	0.220264	18.2819	18.5022	0	14.0255	0.145666		36.96	133.156	-1.013	0.018		4.327	0.056
38.69	143.471	2.477	0.055	7.32323	0.757576	8.08081	1.51515	32.3232	33.8384	0.0829463	13.81	0.0912409		36.96	133.156						4.248	3.86695	0.138
38.73	143.699	2.573	0.058	8.74172	0	8.74172	1.8543	29.1391	30.9934	0	8.44749	0.167633		36.96	133.156									4.413	4.26144	0.037
38.77	143.926	2.453	0.06	6.94611	0.958084	7.90419	1.1976	24.4311	25.6287	0	10.2362	0.16835		37	133.463	-0.442	0.027		4.169	0.062
38.81	144.153	2.288	0.04	7.62565	0.34662	7.97227	0.34662	21.4905	21.8371	0.26656	6.35945	0.19992		37	133.463									4.455	4.30344	0.062
38.85	144.381	2.34	0.077	4.6332	0.514801	5.14801	0.3861	17.7606	18.1467	6.43375	6.04102	0.2036		37.04	133.771	-1.394	0.027		4.473	0.046
38.89	144.608	2.469	0.089	5.625	0	5.625	0.625	16.875	17.5	1.76678	15.0943	0.274833		37.04	133.771									4.474	4.32244	0.041
38.93	144.836	2.232	0.09	0.564972	0.564972	1.12994	0.564972	7.06215	7.62712	2.62612	7.0018	0.0829302		37.08	134.078						4.84	4.45895	0.094
38.97	145.063	2.096	0.015	5.19031	1.38408	6.57439	0.346021	6.92042	7.26644	0.0623053	8.17791	0.392523		37.08	134.078									4.563	4.41144	0.064
39.01	145.291	1.999	0.054	10.6849	3.83562	14.5205	0	3.56164	3.56164	0	5.45999	0.385542		37.12	134.385						4.964	4.58295	0.112
39.05	145.518	2.131	0.1	8.11518	1.04712	9.1623	0.26178	3.66492	3.9267	0.0621002	10.2347	0.11178		37.16	134.693	0.153	0.012		4.401	0.062
39.09	145.745	2.101	0.041	13.0919	3.06407	16.156	0	2.50696	2.50696	0	4.76762	0.160597		37.16	134.693						4.922	4.54095	0.049
39.13	145.973	1.925	0.051	10.02	2.00401	12.024	0	2.80561	2.80561	0	7.69231	0.703321		37.18	134.846						4.851	4.46995	0.062
39.17	146.2	1.89	0.043	10.9223	3.15534	14.0777	0	1.45631	1.45631	0	6.43275	0.132356		37.22	135.114						4.96	4.57895	0.083
39.21	146.428	1.975	0.072	8.87949	3.17125	12.0507	0.634249	9.09091	9.72516	0	7.07372	0.103065		37.22	135.114									4.564	4.41244	0.079
39.25	146.655	1.879	0.079	10.5634	3.87324	14.4366	0	6.69014	6.69014	0	7.13023	0.0952179		37.26	135.341						4.936	4.55495	0.038
39.29	146.882	1.824	0.077	7.42358	1.31004	8.73362	0.436681	1.74672	2.18341	0	6.97674	0.0446473		37.3	135.569						4.104	3.72295	0.05
39.33	147.11	1.887	0.053	8.40336	2.52101	10.9244	0	3.78151	3.78151	0	14.3522	0.48726		37.34	135.796						4.083	3.70195	0.091
39.37	147.337	1.959	0.034	11.6451	2.5878	14.2329	0.739372	2.40296	3.14233	0	4.372	0.146118		37.38	136.023									4.708	4.55644	0.051
39.41	147.565	2.236	0.043	8.07692	0.769231	8.84615	0	6.53846	6.53846	0	16.4869	0.0441813		37.42	136.251						4.89	4.50895	0.085
39.45	147.792	1.867	0.083	11.1111	3.1746	14.2857	0.529101	3.1746	3.7037	0.0685354	7.51819	0.342677		37.5	136.706									4.549	4.39744	0.035
39.46	147.849	1.971	0.042	13.5325	3.33919	16.8717	0.351494	4.56942	4.92091	0	6.37463	0.130719		37.5	136.706						4.774	4.39295	0.056
39.5	148.076	1.935	0.042	8.87728	2.34987	11.2272	0	5.22193	5.22193	0	8.13594	0.0617125		37.58	137.16									4.635	4.48344	0.041
39.54	148.304	2.006	0.049	12.6838	1.10294	13.7868	0.183824	5.88235	6.06618	0	9.23021	0.101		37.62	137.388				2.7	0.054
39.58	148.531	2.158	0.06	6.01852	1.38889	7.40741	0	6.48148	6.48148	0	8.83721	0.320915		37.7	137.843									4.538	4.38644	0.069
39.62	148.759	2.08	0.054	18.2371	2.43161	20.6687	0	6.07903	6.07903	0	8.06086	0.11812		37.78	138.298	0.183	0.016		4.331	0.067
39.66	148.986	2.062	0.045	6.77966	1.12994	7.9096	0.282486	3.67232	3.9548	0	25.2095	0.531393		37.82	138.525									4.615	4.46344	0.05
39.7	149.213	1.864	0.121	11.3895	1.13895	12.5285	0.22779	2.96128	3.18907	0	8.03596	0.862438		37.9	138.98	-1.159	0.04		4.425	0.064
39.74	149.441	1.838	0.055	10.7287	0.809717	11.5385	1.417	2.42915	3.84615	0	6.47986	0.131961		37.94	139.207									4.57	4.41844	0.055
39.78	149.668	2.134	0.045	9.43026	2.1611	11.5914	1.17878	2.75049	3.92927	0	11.3533	0.101713		37.98	139.435
39.82	149.896	1.896	0.034	6.06061	2.42424	8.48485	1.21212	5.45455	6.66667	0	17.5824	1.11338		38.06	139.889									4.637	4.48544	0.049
39.86	150.123	2.091	0.061	9.72222	1.04167	10.7639	0.347222	5.55556	5.90278	0	6.0816	0.850073		38.1	140.117									4.52	4.36844	0.055
39.9	150.351	1.744	0.082	10.8	3	13.8	0.4	5.8	6.2	0	5.33865	0.216859		38.13	140.287									4.648	4.49644	0.067
39.94	150.578	2.001	0.046	12.0155	2.32558	14.3411	1.55039	9.30233	10.8527	0	5.08475	0.0930463		38.21	140.742	0.135	0.017		4.409	0.056
39.98	150.805	2.077	0.099	14.5455	1.21212	15.7576	0.606061	3.0303	3.63636	0	9.73612	0.0391543		38.29	141.197
40.02	151.033	1.848	0.046	7.76256	1.14155	8.90411	0.456621	4.56621	5.02283	0	8.44212	0.0885012		38.57	142.789									4.654	4.50244	0.073
40.06	151.26	1.925	0.052	13.6015	1.91571	15.5172	0	2.49042	2.49042	0	6.57154	0.145597		38.61	143.016									4.539	4.38744	0.04
40.1	151.488	1.832	0.083	12.5628	1.00503	13.5678	0.502513	3.51759	4.0201	0	11.2572	0.0496678		38.69	143.471
40.14	151.715	1.868	0.081	10.1754	1.05263	11.2281	0.350877	3.15789	3.50877	0	8.71166	0.46533		38.81	144.153	-0.594	0.022		4.384	0.079
40.18	151.942	1.87849	0.043	6.10687	2.29008	8.39695	0	6.10687	6.10687	0.191546	24.7344	0.159622		39.05	145.518
40.22	152.17	2.092	0.045	7.53425	3.08219	10.6164	0	6.16438	6.16438	0.177536	10.209	0.0591786		39.09	145.745	-1.035	0.045		4.411	0.056
40.26	152.397	1.955	0.072	4.91803	2.86885	7.78689	0	4.91803	4.91803	0.0626723	7.94979	0.0814741		39.09	145.745									4.69	4.53844	0.046
40.3	152.625	1.858	0.049	6.59341	1.53846	8.13187	0.43956	4.61538	5.05495	0	10.361	1.20594		39.13	145.973	-1.316	0.028		4.506	0.041
40.34	152.852	1.926	0.04	6.12245	1.27551	7.39796	0.510204	6.88776	7.39796	0.254113	11.5528	0.190585		39.13	145.973									4.644	4.49244	0.034
40.38	153.08	2.146	0.077	4.35967	1.08992	5.44959	0.817439	4.63215	5.44959	0	7.95202	0.0927644		39.17	146.2	-0.57	0.016		4.255	0.029
40.42	153.307	1.979	0.042	5.23364	0.934579	6.16822	0.747664	5.42056	6.16822	0	5.83026	0.105938		39.25	146.655									4.627	4.47544	0.043
40.46	153.534	1.858	0.043	5.21173	0.325733	5.53746	0.977199	8.14332	9.12052	0.0929627	8.33096	0.106907		39.33	147.11									4.583	4.43144	0.065
40.5	153.762	1.96	0.056	7.38255	0.671141	8.05369	1.00671	4.69799	5.7047	0	4.5721	0.126048		39.54	148.304									4.801	4.64944	0.118
40.54	153.989	1.727	0.064	5.83333	2.5	8.33333	0	8.33333	8.33333	0.0577567	27.6131	3.6098		39.58	148.531						5	4.61895	0.097
40.58	154.217	1.963	0.057	5.68182	5.39773	11.0795	0.284091	11.9318	12.2159	0	8.49057	1.31853		39.62	148.759									4.589	4.43744	0.052
40.62	154.444	1.763	0.046	7.61589	1.3245	8.9404	0.993377	15.5629	16.5563	0	11.4978	2.62783		39.66	148.986									4.655	4.50344	0.05
40.66	154.671	1.896	0.064	6.44599	2.61324	9.05923	0.348432	10.453	10.8014	0	2.15661	0.210095		39.74	149.441									4.565	4.41344	0.096
40.7	154.899	2.018	0.063	4.4164	3.47003	7.88644	0.946372	10.4101	11.3565	0	7.85676	0.121816
40.74	155.126	1.819	0.057	11.5727	2.81899	14.3917	0.593472	6.97329	7.56677	0.0546478	4.0974	0.25138
40.78	155.354	1.695	0.054	4.48113	3.53774	8.01887	0.707547	8.72642	9.43396	0	5.07057	1.33844
40.82	155.581	1.923	0.056	7.58017	2.04082	9.62099	0.874636	2.91545	3.79009	0	8.83534	0.244384
40.86	155.809	1.841	0.031	8.88325	2.79188	11.6751	0.253807	3.04569	3.29949	0	10.7383	0.367685
40.9	156.036	1.862	0.078	6.16438	1.36986	7.53425	1.0274	4.79452	5.82192	0	10.0984	0.0851064
40.93	156.207	2.016	0.052	5.05618	1.1236	6.17978	0	3.37079	3.37079	0	18.5185	0.738238
40.97	156.434	2.065	0.04	8.18966	1.2931	9.48276	0.862069	3.01724	3.87931	0	10.291	0.734852
41.01	156.661	1.965	0.062	7.40072	3.79061	11.1913	4.15162	9.9278	14.0794	0.543019	6.62932	0.229275
41.05	156.889	2.013	0.027	5.69106	3.65854	9.34959	0.813008	15.0407	15.8537	0	19.292	0.542046
41.09	157.116	2.3	0.041	3.9749	2.71967	6.69456	1.67364	16.318	17.9916	0	7.24292	0.110662
41.13	157.344	2.322	0.051	11.557	6.09952	17.6565	0.963082	17.3355	18.2986	0.13113	4.60705	0.177026
41.17	157.571	2.098	0.076	6.33947	1.84049	8.17996	0.817996	19.4274	20.2454	0.103284	7.98335	0.201405
41.21	157.798	1.967	0.059	7.79221	4.38312	12.1753	1.13636	17.8571	18.9935	0	4.93477	0.204826
41.25	158.026	2.099	0.085	9.92282	10.5843	20.5072	0.882029	12.7894	13.6714	0	3.83761	1.02976
41.29	158.253	2.207	0.048	12.2736	5.03018	17.3038	0.603622	13.6821	14.2857	0.0525735	8.37718	0.0946322
41.33	158.481	2.195	0.081	3.26797	5.22876	8.49673	1.30719	10.4575	11.7647	0	10.9859	1.39434
41.34	158.538	1.86609	0.072	6.75676	5.85586	12.6126	1.35135	18.4685	19.8198	0	6.22287	0.0500966
41.38	158.765	1.98	0.038	2.03046	3.04569	5.07614	0.507614	8.62944	9.13706	0	4	1.51507
41.42	158.992	1.95	0.089	6.4133	3.80048	10.2138	0.23753	10.9264	11.1639	0	6.29235	0.210197
41.46	159.22	2.247	0.062	2.38908	1.02389	3.41297	1.70648	20.8191	22.5256	0	14.1782	0.481577
41.5	159.447	2.029	0.066	5.45455	3.63636	9.09091	0.363636	16.3636	16.7273	0	18.5897	0.887768
41.54	159.675	1.709	0.105	7.43494	4.46097	11.8959	0.743494	12.6394	13.3829	0.0526122	3.08662	0.384069
41.58	159.902	1.08569	0.053	0	0	0	0	8.69565	8.69565	0	40.8696	2.19064
41.62	160.129	1.876	0.048	6.37681	4.34783	10.7246	1.15942	8.4058	9.56522	0	4.26778	0.2651
41.66	160.334	2.067	0.025	6.66667	5	11.6667	0.833333	1.94444	2.77778	0	7.63501	0.531404
41.7	160.468	1.961	0.047	3.8961	3.4632	7.35931	1.2987	3.4632	4.7619	0.17093	10.8696	0.0512791
41.74	160.602	1.73645	0.063	3.87597	5.03876	8.91473	0.775194	8.13953	8.91473	0.0604084	9.71993	0.0664492
41.78	160.736	1.96713	0.056	3.20856	0.534759	3.74332	1.06952	25.6684	26.738	0	6.40478	0.14455
41.82	160.871	2.15	0.05	1.73578	0.385728	2.1215	1.15718	35.6798	36.837	0	7.60196	0.15536
41.86	161.005	2.41	0.042	1.5625	0.78125	2.34375	0.78125	53.125	53.9062	0	12.2172	0.231284
41.9	161.139	2.606	0.035	2.0794	0.378072	2.45747	0.567108	44.2344	44.8015	0	8.18182	0.271836
41.94	161.273	2.269	0.054	5.45113	1.69173	7.14286	0.75188	21.9925	22.7444	0.292569	3.17081	0.351083
41.98	161.407	2.313	0.048	8.73494	0.301205	9.03614	1.20482	29.8193	31.0241	0	6.63616	0.295539
42.02	161.542	2.232	0.056	5.42986	0.452489	5.88235	0	27.1493	27.1493	0	4.61676	0.306537

## Sheet: ODP 983
From this study					From Barker et al., 2015 (Nature, 520, 333-336)					From Channell et al., 1997 (EPSL, 153, 103-118)
MCD_TOP	Age (AICC2012, kyr)	mean SS	stdev		MCD_TOP	Age (AICC2012, kyr)	grains IRD/g+0.1	%NPS		depth(mcd)	AICC2012	ODP 983 Benthic d13C	ODP 983 Benthic d18O
14.01	118.385	20.4975	0.157771		2	7.29583	0.1	0.440529		0.15	0.53871	1.09	2.75
14.03	118.507	21.0825	0.329381		2.02	7.36888	0.1	0.569801		0.24	0.867435	0.95	2.8
14.05	118.63	21.1483	0.483959		2.04	7.44193	0.1	0		0.3	1.08658	1.16	2.78
14.07	118.753	21.54	0.650128		2.06	7.51498	0.1	1.27551		0.45	1.63446	1.08	2.79
14.09	118.876	21.24	0.336848		2.08	7.58803	0.1	1.01626		0.66	2.40148	1.09	2.78
14.11	118.999	21.2267	0.0702377		2.1	7.66108	0.1	1.90736		0.75	2.73021	0.92	2.75
14.13	119.121	21.3775	0.343256		2.12	7.73413	0.1	0.636943		0.78	2.83978	1.01	2.77
14.15	119.244	22.4233	0.202567		2.14	7.80718	0.1	0		0.81	2.94936	0.98	2.58
14.17	119.367	21.2925	0.193628		2.16	7.88023	0.1	0.240964		0.84	3.05893	1.2	2.59
14.19	119.49	21.858	0.353157		2.18	7.95328	0.1	0.996678		1.05	3.82596	1.29	2.83
14.21	119.613	21.7125	0.529866		2.2	8.02633	0.1	1.0101		1.11	4.04511	1.15	2.79
14.23	119.735	21.805	0.401456		2.22	8.09938	0.1	1.05634		1.14	4.15468	1.17	2.79
14.25	119.858	20.94	0.0608276		2.24	8.17243	0.1	1.25		1.2	4.37383	0.84	2.94
14.27	119.981	21.815	0.277789		2.26	8.24548	0.1	0.390625		1.29	4.70256	0.86	2.93
14.29	120.104	20.715	0.265895		2.28	8.31853	0.1	0.795756		1.35	4.92171	1.22	2.75
14.31	120.227	22.3925	0.36179		2.3	8.39158	0.1	0.6		1.38	5.03128	1.22	2.77
14.33	120.349	20.615	0.367741		2.32	8.46463	0.1	1.23967		1.41	5.14086	0.92	2.78
14.35	120.472	22.2533	0.161967		2.34	8.53768	0.1	0.980392		1.44	5.25043	0.82	2.75
14.37	120.595	23.0067	0.170098		2.36	8.61073	0.1	1.94553		1.53	5.57915	0.98	2.78
14.39	120.718	22.7225	0.205973		2.38	8.68378	0.1	4.01786		1.56	5.68873	1.1	2.83
14.41	120.841	23.1033	0.0665833		2.4	8.75683	0.1	4.1841		1.62	5.90788	1.27	2.74
14.43	120.963	21.4867	0.17673		2.42	8.82988	0.1	0.943396		1.65	6.01745	1.26	2.8
14.45	121.086	22.1767	0.15695		2.44	8.90293	0.1	0.384615		1.71	6.2366	1.1	2.66
14.47	121.209	22.7875	0.314152		2.46	8.97598	0.1	1.44404		1.8	6.56533	1.26	2.8
14.49	121.332	21.625	0.437988		2.48	9.04903	0.1	1.33333		1.94	7.07668	0.35	3.05
14.51	121.455	21.67	0.153948		2.5	9.12208	13.4863	1.2931		2.15	7.8437	1.03	2.8
14.53	121.577	22.58	0.0458258		2.52	9.19513	0.1	2.30415		2.24	8.17243	1.02	2.82
14.59	121.946	25.1533	0.0873689		2.54	9.26818	0.1	1.9802		2.27	8.282	0.63	2.73
14.61	122.069	24.7825	0.189978		2.56	9.34123	0.1	1.25628		2.3	8.39158	1.15	2.88
14.63	122.191	26.2975	0.291362		2.58	9.41428	0.1	1.39211		2.36	8.61073	1.07	2.84
14.65	122.314	25.8933	0.243379		2.6	9.48733	0.1	0.915332		2.39	8.7203	1.01	2.77
14.67	122.437	23.94	0.129872		2.62	9.56038	0.1	0.358423		2.45	8.93945	1.06	2.8
14.69	122.56	21.55	0.145258		2.64	9.63343	0.1	2.73556		2.51	9.1586	0.81	2.83
14.71	122.683	23.36	0.183848		2.66	9.70648	0.1	1.49701		2.57	9.37775	0.97	2.96
14.73	122.806	24.735	0.0212132		2.68	9.77953	12.7532	4.50237		2.64	9.63343	0.93	2.84
14.75	122.928	23.28	0.0707107		2.7	9.85258	0.1	1.96721		2.67	9.743	1.17	2.94
14.77	123.051	23.15	0.250599		2.72	9.92563	7.06409	3.48101		2.76	10.0717	0.9	3.01
14.79	123.174	22.86	0.0282843		2.74	9.99868	5.9129	3.15789		2.79	10.1813	0.92	2.91
14.81	123.297	23.505	0.0750555		2.76	10.0717	0.1	5.20231		2.82	10.2909	0.94	2.87
14.83	123.42	22.26	0.161658		2.78	10.1448	23.8786	3.81679		2.85	10.4004	0.68	2.77
14.85	123.542	21.895	0.0750555		2.8	10.2178	0.1	5.59211		2.88	10.51	0.96	3.08
14.87	123.665	21.11	0.157162		2.82	10.2909	19.1438	5.16796		2.91	10.6196	0.38	3.23
14.89	123.788	20.93	0.113137		2.84	10.3639	6.99953	4.3222		2.98	10.8753	0.94	3.08
14.91	123.911	19.9533	0.245832		2.86	10.437	35.7189	11.4441		3	10.9483	1.02	3.26
14.93	124.034	22.102	0.246008		2.88	10.51	21.7685	9.03846		3.03	11.0579	1.04	3.5
14.95	124.156	20.27	0.420555		2.9	10.5831	48.076	10.8392		3.06	11.1675	1.07	3.47
14.97	124.279	20.225	0.434396		2.92	10.6561	34.5902	10.6667		3.12	11.3866	1.15	3.69
14.99	124.402	21.39	0.372089		2.94	10.7292	0.1	9.13043		3.15	11.4962	0.92	3.5
15.01	124.525	20.8725	0.322322		2.96	10.8022	31.5419	7.63889		3.18	11.6058	1.08	3.54
15.03	124.648	19.0775	0.280877		2.98	10.8753	33.4403	12.6126		3.21	11.8048	0.82	3.52
15.05	124.77	21.31	0.389444		3	10.9483	130.846	23.0769		3.24	12.1829	1.09	3.55
15.07	124.893	20.4375	0.432001		3.02	11.0214	123.145	28.0236		3.27	12.561	0.93	3.54
15.09	125.016	17.83	0.364253		3.04	11.0944	163.316	31.3433		3.3	12.939	0.86	3.44
15.11	125.139	17.85	0.569795		3.06	11.1675	92.319	30.2548		3.36	13.6952	1.1	4.27
15.13	125.262	18.97	0.396232		3.08	11.2405	110.045	19.1824		3.39	14.0732	0.82	4.27
15.15	125.384	20.2433	0.195533		3.1	11.3136	87.5317	23.4177		3.45	14.8293	1.16	4.55
15.17	125.507	18.24	0.0989949		3.12	11.3866	238.599	33.0882		3.48	15.5541	1.08	4.46
15.19	125.63	19.525	0.299166		3.14	11.4597	271.35	45.1411		3.51	16.2789	0.53	4.43
15.21	125.753	18.47	1.28732		3.16	11.5327	306.046	49.75		3.54	17.0036	1.02	4.36
15.23	125.876	19.0067	0.298385		3.18	11.6058	300.172	49.1803		3.57	17.7284	1.03	4.31
15.25	125.998	22.49	0.0282843		3.2	11.6788	437.6	43.5388		3.6	18.4532	0.92	4.33
15.27	126.121	21.22	0.496689		3.22	11.9309	1012.19	70.3072		3.63	19.178	1.13	4.5
15.29	126.244	22.58	0.0707107		3.24	12.1829	715.081	61.2903		3.66	19.9027	1.04	4.38
15.31	126.367	21.8	0.314325		3.26	12.4349	217.935	50.1222		3.69	20.6275	1.06	4.4
15.33	126.49	19.01	0.169706		3.28	12.687	657.687	62.2581		3.72	21.3523	0.99	4.31
15.35	126.612	17.785	0.162635		3.3	12.939	928.495	64.3357		3.75	22.077	0.83	4.48
15.37	126.735	19.115	0.329191		3.32	13.1911	1647.23	73.0594		3.78	22.8018	0.88	4.47
15.39	126.858	20.6633	0.223681		3.34	13.4431	1247.66	76.6949		3.81	23.5266	0.8	4.44
15.41	126.981	19.6733	0.287286		3.36	13.6952	654.669	59.1716		3.87	24.9761	0.87	4.05
15.43	127.104	18.57	0.0141421		3.38	13.9472	352.062	51.2894		3.9	25.7009	1.07	4.39
15.45	127.226	18.1167	0.236714		3.4	14.1992	861.763	59.9369		3.93	26.4257	1.24	4.19
15.47	127.349	19.17	0.169706		3.42	14.4513	1095.74	89.7561		3.99	27.6504	1.34	4.25
15.49	127.472	20.2033	0.264071		3.44	14.7033	873.362	90.0212		4.05	28.4255	1.22	4.2
15.51	127.595	22.18	0.0282843		3.46	15.0709	262.738			4.08	28.8131	1.27	4.29
15.53	127.718	20.74	0.19799		3.48	15.5541	850.632	88.4861		4.14	29.5882	0.98	4.26
15.55	127.84	19.8267	0.237557		3.5	16.0373	727.373	96.3054		4.17	29.8674	1.32	4.27
15.57	127.963	19.515	0.0494975		3.52	16.5205	847.126	89.9244		4.26	30.705	1.31	4.21
15.59	128.086	18.56	0.141421		3.54	17.0036	812.489	94.7735		4.29	30.9842	1.1	3.99
15.61	128.209	19.14	0		3.56	17.4868	945.632	91.5254		4.32	31.2634	1.28	4.19
15.63	128.332	18.535	0.00707107		3.58	17.97	764.026	90.9548		4.5	32.9385	1.48	4.24
15.65	128.454	18.65	0.0989949		3.6	18.4532	405.346	90.5556		4.53	33.2177	1.5	4.28
15.67	128.577	18.345	0.0212132		3.62	18.9364	608.287	94.2731		4.56	33.4969	1.27	4.25
15.69	128.7	18.955	0.0212132		3.64	19.4195	403.77	90.9735		4.62	34.1668	0.81	3.92
15.71	129.303	20.11	0.155563		3.66	19.9027	462.882	91.3738		4.65	34.5296	1.38	4.36
15.73	129.906	19.48	0.0282843		3.68	20.3859	400.272	88.0808		4.68	34.8924	-0.42	4.46
15.75	130.509	17.875	0.162635		3.7	20.8691	370.246	89.2473		4.71	35.2552	1.14	4.24
15.77	131.112	19.61	0.0424264		3.72	21.3523	259.539	85.1429		4.74	35.618	1.1	4.2
15.79	131.715	19.94	0.0707107		3.74	21.8355	356.977	82.6531		4.8	36.3437	1.15	4.13
15.81	132.318	22.58	0.314325		3.76	22.3186	402.978	80.8		4.83	36.7065	1.12	4.1
15.83	132.92	21.47	0.319687		3.78	22.8018	506.789	86.6983		4.88	37.3112	0.93	4.1
15.85	133.523	20.05	0.0707107		3.8	23.285	619.955	88.3495		4.91	37.674	0.84	4.16
15.87	134.126	20.8067	0.430852		3.82	23.7682	774.644	96.2963		4.97	38.3695	0.65	3.89
15.89	134.729	21.8325	0.488151		3.84	24.2514	1097.97	93.75		5	38.6419	0.66	3.71
15.91	135.156	20.435	0.0353553		3.86	24.7345	586.131	92.9231		5.03	38.9143	0.84	4
15.93	135.407	21.115	0.0494975		3.88	25.2177	423.941	91.2698		5.06	39.1868	1.02	4.03
15.95	135.658	19.57	0.0282843		3.9	25.7009	447.652	87.9845		5.15	40.004	1.07	3.99
15.97	135.909	19.8667	0.483356		3.92	26.1841	261.725	88.9968		5.18	40.2764	1.07	4.09
15.99	136.16	20.03	0.227156		3.94	26.6673	322.331	86.901		5.21	40.5489	1.01	4.02
16.01	136.411	20.5125	0.315529		3.96	27.1504	120.233	69.2695		5.24	40.8213	0.87	3.96
16.03	136.662	21.12	0.141421		3.98	27.5212	30.6344	27.4576		5.27	41.0937	1.09	4
16.05	136.913	20.88	0.155563		4	27.7796	75.9808	48.1481		5.3	41.3661	1.08	4.12
16.07	137.165	22.435	0.00707107		4.02	28.038	258.794	67.2917		5.33	41.6385	1.01	4.21
16.1	137.541	19.5567	0.493997		4.04	28.2963	170.812	69.8529		5.36	41.911	1.14	4.18
16.12	137.792	19.57	0.0282843		4.06	28.5547	189.387	81.8681		5.39	42.1834	1.16	4.1
16.14	138.043	18.48	0.431818		4.08	28.8131	171.04	81.3036		5.42	42.4558	1	4.04
16.16	138.294	20.35	0.455082		4.1	29.0715	48.0616	71.7345		5.51	43.2731	1.27	4.02
16.18	138.545	17.9625	0.397356		4.12	29.3298	15.2229	28.5276		5.54	43.5455	0.69	4.19
16.2	138.796	18.67	0.19799		4.14	29.5882	28.3472	35.4455		5.57	43.8179	0.46	4.09
16.22	139.047	19.24	0.34477		4.16	29.7743	53.5323	61.0429		5.61	44.1811	-0.11	4.17
16.24	139.298	19.752	0.622632		4.18	29.9605	409.482	87.2093		5.64	44.4536	0.92	3.88
16.26	139.549	21.94	0.19799		4.2	30.1466	762.717	86.7769		5.67	44.726	0.93	3.97
16.28	139.8	18.995	0.0353553		4.22	30.3327	594.591	90.7583		5.7	44.9984	1.18	3.97
16.3	140.051	18.3333	0.228108		4.24	30.5188	355.494	88.2904		5.73	45.2708	1.09	4.1
16.32	140.302	20.5533	0.214554		4.26	30.705	550.29	92.5101		5.76	45.5432	0.91	3.86
16.34	140.553	16.95	0.0848528		4.28	30.8911	812.98	92.2197		5.79	45.8157	1.14	3.8
16.36	140.804	18.1125	0.300486		4.3	31.0772				5.82	46.0881	1.09	3.85
16.38	141.056	19.5267	0.310054		4.32	31.2634	475.889	93.7716		5.85	46.3605	1.11	3.85
16.4	141.307	20.78	0.19		4.34	31.4495	93.9613	90.4854		5.88	46.6432	1.1	3.64
16.42	141.558	19.8267	0.236291		4.36	31.6356	75.3941	73.8182		5.91	46.9259	1.2	4.02
16.44	141.809	21.7133	0.240069		4.38	31.8217	66.4384	34.4828		5.94	47.2087	1.19	3.88
16.46	142.06	20.85	0.0565685		4.4	32.0079	140.259	39.5415		5.98	47.5856	1.13	3.98
16.48	142.311	20.045	0.0212132		4.42	32.194	42.5178	19.9387		6.03	48.0569	1.02	3.94
16.5	142.562	21.22	0.356791		4.44	32.3801	95.2437	25.6637		6.06	48.3396	1.03	3.95
16.52	142.813	20.995	0.176777		4.46	32.5663				6.09	48.6223	0.98	4.02
16.54	143.064	19.175	0.338083		4.48	32.7524				6.12	48.905	1.3	4
16.56	143.315	21.07	0.0282843		4.5	32.9385	506.396	84.6154		6.15	49.1878	0.69	3.95
16.58	143.566	20.16	0.155563		4.52	33.1246	235.279	78.2022		6.18	49.4705	1.2	3.98
16.6	143.817	19.5967	0.267644		4.54	33.3108	247.254	65.7431		6.21	49.7532	1.34	3.9
16.62	144.068	19.4833	0.270062		4.56	33.4969	281.85	55.7803		6.24	50.0359	1.08	3.9
16.64	144.319	19.735	0.13435		4.58	33.683	362.794	42.0875		6.33	50.8841	1.29	3.77
16.66	144.57	18.79	0.23516		4.6	33.9249	1293.45	73.1034		6.45	52.015	1.26	3.68
16.68	144.821	21.025	0.205061		4.62	34.1668	868.485	85.0972		6.51	52.5805	1.13	3.76
16.7	145.072	19.195	0.0353553		4.64	34.4087	1157.67	86.0927		6.51	52.5805	1.4	3.84
16.72	145.323	18.685	0.0353553		4.66	34.6505	356.425	82.037		6.54	52.8632	1.23	3.74
16.74	145.574	20.1	0.30315		4.68	34.8924	97.1499	66.4596		6.57	53.1459	1.15	3.8
16.76	145.825	21.03	0.323574		4.7	35.1343	109.789	81.3776		6.6	53.4287	0.98	3.84
16.78	146.076	18.28	0.169706		4.72	35.3762	55.914	82.5		6.63	53.7114	1.02	3.6
16.8	146.327	19.41	0.0565685		4.74	35.618	196.609	83.6502		6.69	54.4192	0.98	3.66
16.82	146.578	18.1833	0.33828		4.76	35.8599	270.1	79.9629		6.72	54.8443	0.98	3.72
16.84	146.829	18.6167	0.25697		4.78	36.1018	704.281	75.3351		6.75	55.2693	0.93	3.84
16.86	147.08	19.2375	0.718813		4.8	36.3437	608.255	82.8452		6.78	55.6944	0.74	3.69
16.88	147.331	20.13	0.0989949		4.82	36.5856	329.861	82.23		6.81	56.1195	0.94	4.04
16.9	147.582	19.76	0.212132		4.84	36.8274	286.411	80.137		6.84	56.5446	1.24	4.02
16.92	147.833	20.045	0.0353553		4.86	37.0693	105.44	67.9104		6.87	56.7591	0.85	3.68
16.94	148.084	20.23	0.0424264		4.88	37.3112	129.236	65.7576		6.9	56.9736	1.08	3.95
16.96	148.335	19.9425	0.553436		4.9	37.5531	89.1656	47.3282		6.93	57.1881	1.09	3.95
16.98	148.586	20.845	0.0353553		4.92	37.7949	124.926	64.1196		6.96	57.4026	1.19	4
17	148.837	20.2067	0.556447		4.94	38.0368	233.191	52.6027		6.99	57.6171	1.14	3.88
					4.96	38.2787	324.177	50.6536		7.05	58.0462	1.08	3.78
			0.231607		4.98	38.4603	487.969	72.2477		7.08	58.2607	1.14	3.74
					5	38.6419	550.807	57.3427		7.11	58.4752	0.73	3.63
					5.02	38.8235	661.599	53.7931		7.14	58.6897	1	3.8
					5.04	39.0051	620.911	72.0207		7.2	59.1187	1.09	3.68
					5.06	39.1868	268.043	66.782		7.23	59.3333	0.88	3.84
					5.08	39.3684	558.727	77.0115		7.26	59.5478	0.61	4.05
					5.1	39.55	627.227	72.77		7.29	59.7623	0.77	3.68
					5.12	39.7316	544.119	74.8588		7.32	59.9768	0.78	4.27
					5.14	39.9132	775.62	81.1321		7.35	60.6244	0.71	4.16
					5.16	40.0948	398.804	77.2727		7.38	61.4884	0.88	4.13
					5.18	40.2764	102.247	76.9811		7.41	62.3525	0.9	4.1
					5.2	40.4581	157.692	69.1837		7.44	63.2166	0.56	4.02
					5.22	40.6397	252.139	44.3114		7.47	64.0807	0.97	3.61
					5.24	40.8213	234.043	67.8771		7.47	64.0807	0.82	4
					5.26	41.0029	272.192	67.2241		7.53	65.8088	1.01	4.16
					5.28	41.1845	491.949	77.2414		7.59	67.537	0.71	4.3
					5.3	41.3661	471.166	87.1429		7.63	68.6891	0.97	4.09
					5.32	41.5477	201.728	89.9804		7.65	69.2652	0.83	4.15
					5.34	41.7293	108.208	87.1287		7.68	70.1292	1.16	4.03
					5.36	41.911	891.369	89.8268		7.74	70.9781	1.31	3.91
					5.38	42.0926	83.1091	82.4289		7.77	71.1827	1.15	3.83
					5.4	42.2742	126.749	82.8685		7.83	71.5918	1.01	3.67
					5.42	42.4558	192.326	70.0297		7.86	71.7964	0.95	4.19
					5.44	42.6374	222.744	67.341		7.89	72.001	0.76	4.04
					5.46	42.819	226.758	67.9487		7.95	72.8845	1.26	3.93
					5.48	43.0006	126.226	59.3333		7.98	73.3737	0.8	3.83
					5.5	43.1823	263.595	57.8818		8.04	73.8933	1.21	3.96
					5.52	43.3639	592.344	61.4367		8.14	74.377	1.32	3.58
					5.54	43.5455	582.279	80		8.25	74.909	1.27	3.52
					5.56	43.7271	555.972	82.2107		8.28	75.0541	1.02	3.58
					5.58	43.9087	213.908	82.9971		8.34	75.3444	1.17	3.56
					5.6	44.0903	211.657	79.2164		8.37	75.4895	1.11	3.38
					5.62	44.2719	158.69	74.7967		8.43	75.9824	1.06	3.58
					5.64	44.4536	59.2653	69.6309		8.46	76.4316	1.08	3.55
					5.66	44.6352	49.2174	64.7059		8.49	76.8808	1.26	3.62
					5.68	44.8168	65.7891	63.2619		8.55	77.5671	1.27	3.69
					5.7	44.9984	109.892	64.3731		8.58	77.889	1.13	3.69
					5.72	45.18	205.619	57.9186		8.64	78.5329	1.13	3.68
					5.74	45.3616	100.65	36.8794		8.67	78.8548	1.3	3.7
					5.76	45.5432	100.23	47.7401		8.73	79.4986	1.24	3.66
					5.78	45.7248	62.753	34.3936		8.76	79.8206	1.01	3.55
					5.8	45.9065	238.195	45.6566		8.82	80.4644	1.26	3.91
					5.82	46.0881	507.517	63.5731		8.85	80.7863	1.32	3.69
					5.84	46.2697	505.937	60.5544		8.88	81.1083	1.17	3.58
					5.86	46.4547	639.485	78.4223		8.94	81.7521	1.38	3.57
					5.88	46.6432	391.261	88.7387		9.03	82.7179	1.05	3.56
					5.9	46.8317	236.287	82.0144		9.06	83.0398	1.06	3.54
					5.92	47.0202	269.46	79.2844		9.09	83.3617	1.21	3.49
					5.94	47.2087	192.831	85.3625		9.12	83.6837	1.11	3.34
					5.96	47.3972	427.356	87.766		9.15	84.0056	1.14	3.34
					5.98	47.5856	645.414	86.6469		9.18	84.7907	1.03	3.28
					6	47.7741	432.982	95.107		9.24	86.361	1.03	3.38
					6.02	47.9626	174.139	90.9814		9.27	87.1462	0.78	3.32
					6.04	48.1511	93.1233	91.7574		9.33	88.1081	1.24	3.7
					6.06	48.3396	186.112	95.8667		9.36	88.2849	1.14	3.41
					6.08	48.5281	41.1432	94.6565		9.39	88.4617	1.08	3.97
					6.1	48.7165	42.9859	96.9005		9.45	88.8153	1.31	3.52
					6.12	48.905	95.4472	96.7846		9.48	88.9921	1.19	3.49
					6.14	49.0935	417.077	96.338		9.54	89.3456	1.04	3.71
					6.16	49.282	105.561	93.1148		9.57	89.5224	1.2	3.77
					6.18	49.4705	32.0234	95.102		9.63	89.876	1.3	3.76
					6.2	49.659	83.2786	94.6785		9.66	90.0528	1.26	3.73
					6.22	49.8475	14.3793	92.6959		9.69	90.2296	1.34	3.85
					6.24	50.0359	12.0358	89.9115		9.72	90.4063	1.15	3.71
					6.26	50.2244	25.7051	92.8214		9.75	90.5831	1.39	3.66
					6.28	50.4129	12.6122	88.3051		9.78	90.7599	1.17	3.55
					6.3	50.6014	0.1	87.1391		9.82	90.9956	1.18	3.57
					6.32	50.7899	0.1	65.9236		9.84	91.1135	1.03	3.64
					6.34	50.9784	21.7314	52.3529		9.87	91.2903	0.96	3.72
					6.36	51.1668	0.1	50		9.96	91.8206	1	3.56
					6.38	51.3553	0.1	45.9916		10.05	92.351	1.04	3.62
					6.4	51.5438	8.70909	36.9193		10.14	92.8814	1.12	3.41
					6.42	51.7323	7.55921	31.6413		10.23	93.4117	1.06	3.44
					6.44	51.9208	16.6332	28.7982		10.29	93.7653	1.13	3.53
					6.46	52.1093	8.50336	24.1486		10.35	94.1189	1.02	3.34
					6.48	52.2977	40.0202	21.7033		10.44	94.6492	1.14	3.53
					6.5	52.4862	7.22536	18.6275		10.47	94.826	0.96	3.54
					6.52	52.6747	59.9971	24.581		10.53	95.1796	1.14	3.32
					6.54	52.8632	26.4972	18.3365		10.59	95.5331	1	3.26
					6.56	53.0517	27.9806	26.8534		10.63	95.7689	1.15	3.39
					6.58	53.2402	34.5679	37.1151		10.77	96.5939	1.03	3.76
					6.6	53.4287	47.618	39.1499		10.89	97.301	1.01	3.31
					6.62	53.6171	101.733	40.5612		10.95	97.6546	1.16	3.6
					6.64	53.8056	155.758	42.4547		11.16	98.8921	0.94	3.42
					6.66	53.9941	264.178	64.2185		11.25	99.4224	1.39	3.5
					6.68	54.2775	399.569	84.3327		11.28	99.5992	1.26	3.44
					6.7	54.5609	372.017	83.7359		11.37	100.13	1.29	3.44
					6.72	54.8443	234.179	67.5978		11.43	100.483	1.21	3.42
					6.74	55.1276	54.2194	38.5768		11.53	101.072	1.01	3.39
					6.76	55.411	250.396	57.0858		11.55	101.19	0.93	3.51
					6.78	55.6944	125.388	60.6436		11.58	101.505	0.97	3.59
					6.8	55.9778	253.831	67.7716		11.64	102.683	1.08	3.54
					6.82	56.2612	426.482	90.2123		11.73	103.494	0.91	3.59
					6.84	56.5446	100.887	88.0546		11.76	103.672	1.02	3.62
					6.86	56.6876	29.0527	86.0566		11.82	104.03	0.6	3.47
					6.88	56.8306	65.1888	83.2451		11.85	104.209	0.81	3.37
					6.9	56.9736	17.4945	88.5027		11.88	104.387	0.86	3.5
					6.92	57.1166	6.13888	77.53		11.97	104.924	0.78	3.29
					6.94	57.2596	29.9563	87.619		12.12	105.956	1.05	3.75
					6.96	57.4026	42.5645	93.3539		12.15	106.552	0.87	3.73
					6.98	57.5456	32.2932	86.6966		12.18	107.147	0.94	3.84
					7	57.6886	53.3623	82.7648		12.24	107.753	0.91	3.66
					7.02	57.8316	22.4269	72.4919		12.34	108.276	1.2	3.74
					7.04	57.9747	25.8898	59.596		12.4	108.59	1.15	3.55
					7.06	58.1177	117.02	61.5979		12.46	108.904	1.07	3.35
					7.08	58.2607	135.311	64.723		12.49	109.061	1.07	3.56
					7.1	58.4037	357.985	75.1256		12.55	109.42	1.11	3.35
					7.12	58.5467	219.672	77.6699		12.67	110.157	0.93	3.29
					7.14	58.6897	293.967	79.7059		12.76	110.71	1.04	3.21
					7.16	58.8327	155.614	78.3133		12.85	111.262	0.99	3.06
					7.18	58.9757	16.5384	55.6452		12.88	111.446	1.07	2.98
					7.2	59.1187	13.6795	61.9048		12.91	111.631	0.9	2.85
					7.22	59.2617	123.072	58.4046		12.94	111.815	0.75	2.92
					7.24	59.4048	81.8021	47.7064		13.21	113.473	0.73	2.96
					7.26	59.5478	90.7088	54.6075		13.62	115.99	0.97	2.74
					7.28	59.6908	200.845	73.2283		13.74	116.727	0.5	2.56
					7.3	59.8338	515.463	80.6452		13.77	116.911	0.74	2.67
					7.32	59.9768	200.584	91.8719		13.89	117.648	0.94	2.8
					7.34	60.3363	182.368	89.8734		13.95	118.016	0.61	2.76
					7.36	60.9124	232.433	75		14.01	118.385	0.84	2.55
					7.38	61.4884	212.789	63.2143		14.04	118.569	0.82	2.86
					7.4	62.0645	165.747	67.0588		14.35	120.472	0.75	2.65
					7.42	62.6405	347.495	87.1094		14.59	121.946	0.91	2.67
					7.44	63.2166	698.981	88.4337		14.62	122.13	0.86	2.66
					7.46	63.7927	456.591	94.5652		14.8	123.235	0.8	2.75
					7.48	64.3687	381.662	95.2381		14.83	123.42	0.61	2.61
					7.5	64.9448	581.038	94.4079		14.86	123.604	0.9	2.63
					7.51	65.2328	504.832	93.2749		14.95	124.156	0.83	2.72
					7.53	65.8088	484.453	94.4282		14.98	124.341	0.72	2.44
					7.55	66.3849	132.605	85.447		15.01	124.525	0.93	2.75
					7.57	66.961	316.052	88.7202		15.07	124.893	0.68	2.7
					7.59	67.537	156.656	87.0722		15.1	125.077	0.75	2.73
					7.61	68.1131	222.139	91.8455		15.13	125.262	0.87	2.62
					7.63	68.6891	202.112	71.4563		15.16	125.446	0.67	2.57
					7.65	69.2652	240.037	88.764		15.19	125.63	0.69	2.66
					7.67	69.8412	165.475	90.3047		15.22	125.814	0.62	2.66
					7.69	70.4173	27.716	58.3333		15.25	125.998	0.76	2.62
					7.71	70.7735	48.9869	53.9474		15.28	126.183	0.84	2.62
					7.73	70.9099	22.9539	44.1397		15.31	126.367	0.89	2.48
					7.75	71.0463	20.5386	48.505		15.34	126.551	0.24	2.73
					7.77	71.1827	49.461	59.9057		15.37	126.735	0.62	2.66
					7.79	71.319	13.9259	32.3232		15.4	126.919	0.11	3.15
					7.81	71.4554	70.5587	70.0297		15.46	127.288	0.53	2.64
					7.83	71.5918	68.0406	20.9486		15.49	127.472	0.47	2.65
					7.85	71.7282	31.1078	21.9101		15.55	127.84	0.51	2.53
					7.87	71.8646	49.432	21.8023		15.58	128.025	0.48	2.4
					7.89	72.001	132.788	34.0909		15.64	128.393	0.29	2.65
					7.91	72.2322	172.497	43.4251		15.67	128.577	0.24	3.15
					7.93	72.5584	102.459	50.2959		15.7	129.001	0.69	3.68
					7.95	72.8845	198.755	45.9538		15.73	129.906	-0.07	2.79
					7.97	73.2106	145.101	53.3784		15.76	130.81	0.45	3.2
					7.99	73.5367	227.26	45.1064		15.79	131.715	0.08	2.89
					8.01	73.7482	19.0545	57.1429		15.85	133.523	0.7	4.48
					8.03	73.8449	12.7059	41.4716		15.88	134.428	0.59	4.34
					8.05	73.9416	28.1088	34.891		15.91	135.156	0.21	3.28
					8.07	74.0384	82.4151	49.5		15.94	135.533	0.96	4.41
					8.09	74.1351	42.5967	34.5455		15.97	135.909	0.87	4.41
					8.11	74.2319	10.1471	20.2186		16	136.286	0.95	4.46
					8.13	74.3286	67.9891	26.5625		16.09	137.416	0.75	4.41
					8.15	74.4253	10.5336	12.549		16.12	137.792	0.97	4.3
					8.17	74.5221	39.9258	11.7083		16.15	138.169	0.68	4.33
					8.19	74.6188	29.6339	11.7978		16.18	138.545	0.8	4.46
					8.21	74.7156	30.4721	12.4711		16.24	139.298	0.97	4.43
					8.23	74.8123	7.96434	18.1818		16.27	139.675	0.91	4.38
					8.25	74.909	24.7685	19.5402		16.3	140.051	0.77	4.55
					8.27	75.0058	20.2342	13.9535		16.33	140.428	0.97	4.5
					8.29	75.1025	25.1816	10.8466		16.36	140.804	0.95	4.35
					8.31	75.1993	32.5051	14.9682		16.42	141.558	0.45	4.38
					8.33	75.296	8.41817	12.8743		16.45	141.934	1.01	4.64
					8.35	75.3927	79.2222	20.1521		16.48	142.311	1.12	4.55
					8.37	75.4895	49.8753	19.1038		16.51	142.687	1.24	4.22
					8.39	75.5862	41.4615	34.8765		16.54	143.064	1.14	4.45
					8.41	75.683	217.629	58.0328		16.57	143.44	1.12	4.54
					8.43	75.9824	405.39	69.9739		16.6	143.817	1.13	4.56
					8.45	76.2819	329.821	52.9915		16.63	144.193	1.1	4.52
					8.47	76.5813	352.609	54.5455		16.66	144.57	1.26	4.5
					8.49	76.8808	199.996	65.2273		16.74	145.574	1.2	4.52
					8.51	77.1378	236.725	84.7154		16.77	145.951	0.98	4.44
					8.53	77.3525	55.9952	84.3985		16.8	146.327	1.22	4.4
					8.55	77.5671	89.1833	80.5687		16.83	146.704	0.62	4.42
					8.57	77.7817	39.2389	77.0053		16.86	147.08	0.67	4.35
					8.59	77.9963	29.0331	75.9754		16.89	147.457	0.49	4.43
					8.61	78.2109	63.1853	66.1364		16.92	147.833	0.61	4.39
					8.63	78.4255	25.9314	66.9014		16.95	148.21	0.6	3.99
					8.65	78.6402	21.25	81.2317		16.98	148.586	0.57	4.02
					8.67	78.8548	90.3498	84.1355		17.02	149.089	0.57	4.39
					8.69	79.0694	35.9142	84.7826		17.05	149.465	0.6	3.99
					8.71	79.284	36.0416	87.7064		17.08	149.842	0.57	4
					8.73	79.4986	47.1588	89.8167		17.11	150.218	0.6	3.85
					8.75	79.7132	16.124	82.8877		17.14	150.595	0.53	4.16
					8.77	79.9279	55.2843	87.0886		17.17	151.221	0.34	3.97
					8.79	80.1425	25.5372	75.2976		17.2	151.972	0.2	3.97
					8.81	80.3571	57.5249	75.8782		17.23	152.723	0.17	3.78
					8.83	80.5717	57.7369	67.1233		17.26	153.473	0.41	4.03
					8.85	80.7863	30.5956	58.3333		17.29	154.224	0.41	4.19
					8.87	81.001	20.8826	67.5456		17.32	154.975	0.73	4.19
					8.89	81.2156	48.3364	57.7061		17.35	155.726	0.61	4.2
					8.91	81.4302	45.028	63.4956		17.38	156.477	0.56	4.32
					8.93	81.6448	15.2839	58.6207		17.41	157.228	0.73	4.27
					8.95	81.8594	48.5359	63.1922		17.44	157.979	0.57	4.22
					8.97	82.074	60.3637	59.2965		17.47	158.73	0.68	4.29
					8.99	82.2887	51.9709	64.7783		17.5	159.481	0.63	4.33
					9.01	82.5033	24.43	62.0253		17.53	159.661	0.75	4.1
					9.03	82.7179	83.5012	58.9235		17.65	160.421	0.2	3.71
					9.05	82.9325	49.5686	58.2317		17.68	160.72	0.44	3.87
					9.07	83.1471	35.4266	51.7134		17.71	161.018	0.82	4.3
					9.09	83.3617	89.9876	56.1562		17.77	161.616	0.65	4.26
					9.11	83.5764	13.8133	51.8272		17.8	161.914	0.69	4.15
					9.13	83.791	74.7617	54.1667		17.83	162.213	0.68	4.25
					9.15	84.0056	126.707	58.5678		17.86	162.512	0.79	4.36
					9.17	84.529	392.939	61.8812		17.91	163.009	0.51	3.97
					9.19	85.0525	325.563	72.4936		17.97	163.606	0.23	3.82
					9.21	85.5759	317.684	72.4324		18	163.905	0.89	4.37
					9.23	86.0993	202.312	70.3704		18.03	164.215	0.61	4.25
					9.25	86.6228	309.546	68.1159		18.06	164.525	0.97	4.35
					9.27	87.1462	222.85	54.7101		18.09	164.835	0.89	4.31
					9.29	87.6696	161.454	52.2337		18.12	165.145	0.9	4.33
					9.31	87.9903	185.272	54.6697		18.15	165.455	0.94	4.33
					9.33	88.1081	47.5016	53.5971		18.18	165.765	0.72	4.28
					9.35	88.226	216.164	67.0241		18.21	166.075	0.97	4.28
					9.37	88.3438	0.1	61.194		18.24	166.385	0.89	4.3
					9.39	88.4617	20.5702	45.5959		18.27	166.695	0.69	4.35
					9.41	88.5796	10.0379	37.2263		18.3	167.005	0.62	4.31
					9.43	88.6974	0.1	52.7273		18.33	167.315	0.6	4.34
					9.45	88.8153	0.1	33.0769		18.36	167.625	0.89	4.23
					9.47	88.9331	0.1	35.6021		18.39	167.935	0.86	4.27
					9.49	89.051	42.5122	32.619		18.42	168.245	0.57	4.19
					9.51	89.1688	17.02	28.7097		18.45	168.554	0.8	4.08
					9.53	89.2867	27.6672	37.2414		18.48	168.864	0.79	3.93
					9.55	89.4046	9.63374	45.6731		18.51	169.174	1.02	4.03
					9.57	89.5224	42.2145	44.8161		18.54	169.484	0.74	3.88
					9.59	89.6403	78.0432	43.1416		18.57	169.794	0.66	4.05
					9.61	89.7581	41.7486	41.9598		18.6	170.104	0.66	3.99
					9.63	89.876	23.1714	32.2148		18.63	170.414	0.55	4.08
					9.65	89.9938	30.0513	71.8421		18.66	170.724	0.68	3.92
					9.67	90.1117	33.6664	87.7622		18.69	171.034	0.69	3.93
					9.69	90.2296	47.0725	82.1918		18.72	171.344	0.53	3.63
					9.71	90.3474	95.563	71.7742		18.75	171.654	0.7	3.89
					9.73	90.4653	43.071	72.0222		18.78	171.964	0.96	3.93
					9.75	90.5831	51.5115	73.5495		18.81	172.274	0.68	3.87
					9.77	90.701	68.6408	89.9582		18.93	173.514	0.71	3.73
					9.79	90.8188	40.3263	93.6242		19	174.237	0.41	3.89
					9.81	90.9367	44.9179	95.0867		19.03	174.547	0.72	3.94
					9.83	91.0546	18.777	66.8539		19.06	174.857	0.52	4.02
					9.85	91.1724	27.363	92.1801		19.09	175.167	0.69	4.08
					9.87	91.2903	48.9496	88.862		19.12	175.477	0.26	3.91
					9.89	91.4081	40.9893	91.4654		19.15	175.787	0.73	4.19
					9.91	91.526	45.8928	95.0617		19.18	176.097	0.72	4.26
					9.93	91.6438	51.3059	94.8718		19.21	176.407	0.83	4.17
					9.95	91.7617	43.0934	94.0334		19.36	177.957	0.8	3.88
					9.97	91.8796	24.5586	92.5714		20.03	184.11	0.65	4.08
					9.99	91.9974	16.6674	93.6877		20.06	184.266	0.73	4.09
					10.01	92.1153	22.3377	94.2492		20.23	185.149	0.82	4.26
					10.03	92.2331	34.0415	92.7673		20.26	185.305	0.97	4.28
					10.05	92.351	8.89725	92.2747		20.29	185.461	0.73	4.32
					10.07	92.4689	12.7749	94.9515		20.32	185.617	0.88	4.18
					10.09	92.5867	35.2958	93.6709		20.35	185.773	0.74	4.23
					10.11	92.7046	17.1826	96.4029		20.43	186.189	0.95	4.19
					10.13	92.8224	24.0297	95.0617		20.53	186.709	0.76	4.11
					10.15	92.9403	34.8684	92.2018		20.56	186.865	0.61	4.04
					10.17	93.0581	0.1	94.8133		20.62	187.176	0.77	3.97
					10.19	93.176	51.7824	97.1223		20.65	187.332	0.7	3.92
					10.21	93.2939	10.5849	94.5392		20.71	187.644	0.69	3.8
					10.23	93.4117	61.004	94.3548		20.74	187.8	0.77	3.67
					10.25	93.5296	20.1344	92.8058		20.86	188.424	0.83	3.47
					10.27	93.6474	39.817	92.9231		20.98	189.048	0.79	3.51
					10.29	93.7653	19.0939	93.0599		21.22	191.917	0.83	3.53
					10.31	93.8831	30.9582	93.8697		21.43	193.892	0.8	3.35
					10.33	94.001	35.7688	78.3383		21.46	194.06	0.87	3.38
					10.35	94.1189	11.5778	91.7808		21.52	195.743	0.29	3.2
					10.37	94.2367	13.8733	91.1854		21.61	196.685	0.83	3.28
					10.39	94.3546	22.1272	92.973		21.64	196.999	0.89	3.18
					10.41	94.4724	32.3094	90.2098		21.73	197.941	0.72	3.38
					10.43	94.5903	0.1	89.5833		22.12	202.023	0.73	2.95
					10.45	94.7081	59.7181	90.3846		22.15	202.337	0.6	2.92
					10.47	94.826	51.874	90.8587		22.21	202.965	0.77	3.05
					10.49	94.9439	21.4511	90.8665		22.27	203.68	0.9	3.02
					10.51	95.0617	0.1	90.2954		22.33	204.827	0.9	3.03
					10.53	95.1796	10.2895	91.8367		22.36	205.4	0.93	3.25
					10.55	95.2974	21.0767	90.3766		22.42	205.999	1.06	3.27
					10.57	95.4153	9.6794	93.2624		22.48	206.323	0.99	3.29
					10.59	95.5331	19.8775	90.8517		22.51	206.486	0.72	3.25
					10.61	95.651	47.0667	89.5257		22.57	206.81	0.84	3.31
					10.63	95.7689	18.4987	81.6537		22.66	207.297	1	3.27
					10.65	95.8867	37.0373	75.9582		22.72	207.622	1.14	3.41
					10.67	96.0046	32.1963	84.6154		22.75	207.784	1.07	3.3
					10.69	96.1224	14.5578	85.7678		22.78	207.947	0.72	3.11
					10.71	96.2403	18.5252	82.7423		22.84	208.271	0.84	3.32
					10.73	96.3581	32.6109	86.9159		22.9	208.596	0.86	3.27
					10.75	96.476	27.7737	88.4013		22.96	208.92	0.91	3.3
					10.77	96.5939	13.2832	92.3077		23.01	209.191	0.97	3.16
					10.79	96.7117	33.3542	85.1351		23.1	209.678	0.84	3.14
					10.81	96.8296	35.8442	81.8182		23.47	211.68	1.04	3.16
					10.83	96.9474	21.8037	84.0491		23.74	213.141	0.82	2.95
					10.85	97.0653	17.194	85.8369		23.98	214.44	0.91	3
					10.87	97.1831	10.6229	76.6578		24.12	215.197	0.72	3.02
					10.89	97.301	4.72896	73.6842		24.24	215.846	0.52	2.98
					10.91	97.4189	4.54815	68.3871		24.33	216.333	0.58	3.06
					10.93	97.5367	15.2253	97.6526		24.39	216.658	0.6	2.91
					10.95	97.6546	9.52701	80.2905		24.46	217.267	0.07	3.2
					10.97	97.7724	8.00774	82.8571		24.49	218.12	0.41	3.04
					10.99	97.8903	0.1	76.7544		24.52	218.973	0.14	3.32
					11.01	98.0081	13.8437	75.6356		24.55	219.826	0.08	3.65
					11.03	98.126	24.5818	71.608		24.58	220.68	0.3	3.92
					11.05	98.2439	7.56443	74.581		24.64	222.794	0.81	4.21
					11.07	98.3617	5.33475	74.7073		24.67	223.892	0.86	4.29
					11.09	98.4796	15.9651	79.5455		24.7	224.67	0.9	4.15
					11.11	98.5974	2.5305	75.6208		24.73	224.805	0.69	4.17
					11.13	98.7153	10.8908	76.0563		25.06	226.295	0.63	3.82
					11.15	98.8331	18.4671	77.9221		25.09	226.431	0.74	3.83
					11.17	98.951	5.22246	64.7826		25.33	227.515	0.57	3.55
					11.19	99.0689	7.01145	68.5393		25.36	227.65	0.69	3.97
					11.21	99.1867	22.5011	75.8808		25.39	227.922	0.66	3.89
					11.23	99.3046	6.64798	70.9977		25.42	228.465	0.68	4.1
					11.25	99.4224	3.17515	64.9215		25.45	229.009	0.79	4
					11.27	99.5403	0.1	65.5488		25.48	229.552	0.83	3.96
					11.29	99.6581	14.0596	65.0307		25.54	230.188	0.67	3.95
					11.31	99.776	14.0758	65.2027		25.57	230.394	0.78	3.89
					11.33	99.8939	13.2579	70.3196		25.63	230.804	0.65	3.93
					11.35	100.012	58.2995	69.4595		25.69	231.215	0.67	3.84
					11.37	100.13	13.6593	65.1351		25.82	232.852	1.02	3.65
					11.39	100.247	24.2364	66.2921		25.85	233.038	0.94	3.64
					11.41	100.365	16.9023	64.2005		25.92	233.473	0.34	3.11
					11.43	100.483	6.9618	68.232		26.02	234.082	1.06	3.3
					11.45	100.601	52.7922	64.6104		26.05	234.263	0.98	3.4
					11.47	100.719	10.4143	61.3014		26.12	234.686	0.82	3.19
					11.49	100.837	0.1	53.4884		26.26	235.532	0.86	3.22
					11.51	100.955	17.1213	53.3569		26.32	235.895	0.85	3.09
					11.53	101.072	7.9876	52.2613		26.35	236.076	0.87	2.98
					11.55	101.19	18.6025	52.6882		26.38	236.257	0.56	3.1
					11.57	101.308	121.312	66.1074		26.5	236.982	0.85	2.94
					11.59	101.701	250.671	81.7568		26.53	237.164	0.95	3
					11.61	102.094	175.442	85.2273		26.68	238.07	0.71	2.96
					11.63	102.487	130.632	84.7534		26.95	239.702	0.94	2.94
					11.65	102.88	122.214	77.5309		27.01	240.064	0.73	2.76
					11.67	103.136	0.1	66.9377		27.16	240.971	0.58	2.9
					11.69	103.255	13.9348	50		27.25	241.515	0.51	2.74
					11.71	103.374	6.33417	53.304		27.28	241.696	-0.09	2.97
					11.73	103.494	7.8758	55.7169		27.31	241.877	0.09	2.88
					11.75	103.613	13.3487	74.5887		27.37	242.24	0.59	2.77
					11.77	103.732	0.1	62.3881		27.55	243.327	0.03	2.88
					11.79	103.851	7.31696	38.2789		27.58	244.259	0.05	2.87
					11.81	103.97	0.1	32.2476		27.6	244.879	0.88	3.78
					11.83	104.089	12.9773	33.0159		27.63	245.811	0.18	3.07
					11.85	104.209	53.0254	53.271		27.66	246.742	0.95	3.73
					11.87	104.328	37.5707	39.521		27.75	248.279	0.61	3.57
					11.89	104.447	13.2932	43.3213		27.87	248.987	0.47	3.83
					11.91	104.566	11.5082	36.7953		27.9	249.165	0.64	3.97
					11.93	104.685	12.3394	9.90991		27.99	249.958	0.67	4.08
					11.95	104.805	0.1	13.3949		28.2	252.298	0.78	4.04
					11.97	104.924	18.1485	9.14454		28.23	252.633	0.7	3.91
					11.99	105.043	0.1	10.2778		28.26	252.967	0.86	3.81
					12.01	105.162	6.84963	6.06061		28.29	253.301	0.83	3.95
					12.03	105.281	0.1	6.86275		28.35	253.97	0.59	3.95
					12.05	105.4	24.9737	11.1455		28.63	257.09	0.8	3.92
					12.07	105.52	6.11165	14.1379		29.25	263.999	0.82	3.93
					12.09	105.639	6.75834	21.3235		29.34	265.002	0.34	3.93
					12.11	105.758	92.8536	53.7415		29.4	265.67	0.83	3.91
					12.13	106.155	508.793	86.2669		29.43	266.005	0.68	3.9
					12.15	106.552	457.476	83.5694		29.46	266.369	0.72	3.86
					12.17	106.948	119.081	85.6436		29.49	266.793	0.48	3.81
					12.19	107.345	32.0574	81.3665		29.51	267.075	0.18	3.55
					12.21	107.596	24.9014	76.9912		29.54	267.499	0.58	3.8
					12.23	107.701	0.1	65.2344		29.56	267.781	0.46	3.72
					12.25	107.805	0.1	37.7315		29.59	268.205	0.77	3.86
					12.27	107.91	5.91184	26.5306		29.62	268.629	0.72	3.86
					12.29	108.015	42.361	27.0471		29.71	269.9	0.87	4.01
					12.31	108.119	0.1	10.6996		29.74	270.324	0.77	3.79
					12.32	108.171	10.7154	10.4116		29.8	271.171	0.57	3.87
					12.34	108.276	0.1	12.0614		29.83	271.595	0.44	3.91
					12.36	108.381	0.1	15.9393		29.89	272.442	0.14	3.48
					12.38	108.485	0.1	13.9579		29.98	273.714	-0.28	3.78
					12.4	108.59	11.7746	17.4342		30.01	274.137	0.76	4.19
					12.42	108.695	0.1	16.2069		30.1	275.409	0.8	4.19
					12.44	108.799	0.1	22.8814		30.13	275.832	1.01	4.18
					12.46	108.904	18.7952	31.9048		30.19	276.68	0.37	3.79
					12.48	109.008	0.1	45.045		30.31	278.375	0.75	4.01
					12.5	109.113	16.09	33.2661		30.39	279.381	0.33	3.68
					12.52	109.236	0.1	40.9877		30.52	280.816	0.82	3.77
					12.54	109.359	0.1	70.9141		30.55	281.148	0.65	3.61
					12.56	109.481	0.1	74.5562		30.64	282.162	0.72	3.49
					12.58	109.604	0.1	75.5507		30.76	283.549	0.69	3.68
					12.6	109.727	18.5758	85.9719		30.85	284.589	0.71	3.36
					12.62	109.85	0.1	78.3476		31.04	286.458	0.97	3.28
					12.64	109.973	0.1	79.878		31.13	287.172	1.12	3.42
					12.66	110.096	10.2378	65.5319		31.15	287.331	0.99	3.37
					12.68	110.218	6.17211	58.011		31.18	287.569	1.25	3.28
					12.7	110.341	5.51638	58.5956		31.21	287.807	1.02	3.35
					12.72	110.464	0.1	58.2627		31.24	288.045	0.83	3.37
					12.74	110.587	0.1	46.0111		31.3	288.521	0.91	3.35
					12.76	110.71	0.1	42.446		31.33	288.759	0.95	3.15
					12.78	110.832	0.1	36.7347		31.39	289.235	0.84	3.17
					12.8	110.955	0.1	25.8491		31.48	289.95	1.03	3.29
					12.82	111.078	0.1	17.0732		31.54	290.426	0.63	3.07
					12.84	111.201	0.1	16.7028		31.63	290.98	0.55	3.48
					12.86	111.324	0.1	18.6782		31.66	291.157	0.54	3.66
					12.88	111.446	0.1	17.0455		31.75	291.691	0.63	3.76
					12.9	111.569	0.1	9.79381		31.78	291.869	0.84	3.76
					12.92	111.692	9.37671	8.63158		31.84	292.225	0.55	3.77
					12.94	111.815	0.1	6.34921		31.9	292.581	0.49	3.81
					12.96	111.938	0.1	10.4723		31.93	292.759	0.41	3.73
					12.98	112.06	0.1	5.94796		31.99	293.115	0.61	3.78
					13	112.183	0.1	4.98339		32.03	293.352	0.97	3.94
					13.02	112.306	0.1	10.2389		32.08	293.649	1.03	3.68
					13.04	112.429	0.1	12.7148		32.11	293.827	0.64	3.8
					13.06	112.552	0.1	7.8125		32.2	294.36	0.9	3.85
					13.08	112.674	5.50267	2.4		32.23	294.538	0.54	3.82
					13.09	112.736	0.1	4.5614		32.26	294.694	0.75	3.7
					13.11	112.859	0.1	4.23453		32.29	294.806	0.61	3.78
					13.13	112.981	0.1	3.9801		32.32	294.918	0.88	3.82
					13.15	113.104	0.1	4.95575		32.35	295.03	0.78	3.88
					13.17	113.227	0.1	6.07029		32.43	295.329	0.73	3.69
					13.19	113.35	0.1	7.40741		32.53	295.702	0.89	3.74
					13.21	113.473	6.61598	5.08475		32.83	299.407	0.8	3.66
					13.23	113.595	0.1	7.40741		33.01	301.243	0.62	3.45
					13.25	113.718	0.1	4.33437		33.11	302.167	0.84	3.34
					13.27	113.841	0.1	6.23053		33.14	302.444	0.8	3.37
					13.29	113.964	0.1	7.2		33.27	303.645	0.34	3.35
					13.31	114.087	0.1	1.46699		33.33	304.2	0.73	3.32
					13.33	114.209	7.13297	6.8306		33.37	304.569	0.7	3.41
					13.35	114.332	8.094	4.91803		33.43	305.16	0.21	3.26
					13.37	114.455	0.1	0.568182		33.49	305.758	0.64	3.52
					13.39	114.578	7.37934	1.34228		33.7	307.851	0.36	3.37
					13.41	114.701	6.89983	3.52645		33.76	308.449	1	3.57
					13.43	114.823	0.1	1.4881		33.79	308.748	0.68	3.47
					13.45	114.946	0.1	3.38983		34.21	312.279	0.94	3.21
					13.47	115.069	0.1	2.63852		34.24	312.53	0.81	3.2
					13.49	115.192	8.13415	4.01146		34.27	312.781	-0.64	3.14
					13.51	115.315	0.1	2.38095		34.3	313.032	0.72	3.14
					13.53	115.437	0.1	5.22388		34.33	313.283	0.72	3.1
					13.55	115.56	0.1	7.14286		34.39	313.785	0.66	3.17
					13.57	115.683	3.98444	1.50215		34.42	314.036	0.67	3.18
					13.59	115.806	7.92396	0.980392		34.45	314.288	0.43	3.1
					13.61	115.929	0.1	2.52101		34.66	316.045	0.33	2.85
					13.63	116.051	0.1	2.1875		34.9	318.054	0.64	3.06
					13.65	116.174	0.1	2.34742		34.99	318.807	0.63	3.14
					13.67	116.297	0.1	1.06007		35.02	319.058	0.65	3.23
					13.69	116.42	0.1	1.62338		35.2	320.245	0.72	3.04
					13.71	116.543	13.5116	1.23967		35.21	320.296	1.09	3.25
					13.73	116.665	0.1	1.00503		35.31	320.813	0.9	3.08
					13.75	116.788	0.1	2.39808		35.61	322.364	1.04	2.94
					13.77	116.911	0.1	4.52962		35.91	323.915	0.93	2.92
					13.79	117.034	0.1	2.31884		37.21	330.636	0.64	2.9
					13.81	117.157	0.1	2.77778		37.31	331.153	0.75	2.8
					13.83	117.279	0.1	2.39726		37.51	332.187	0.83	2.89
					13.85	117.402	0.1	1.07527		37.77	333.531	0.64	2.79
					13.87	117.525	0.1	2.24033		38.67	344.172	0.9	4.38
					13.89	117.648	0.1	0.654664		38.91	348.47	0.54	4.57
					13.91	117.771	0.1	0.505051		39.07	351.336	0.54	4.46
					13.93	117.893	0.1	0.696056		39.17	353.127	0.48	4.31
					13.95	118.016	0.1	1.80879		39.27	354.917	0.12	4.24
					13.97	118.139	0.1	2.26537		39.37	356.708	0.42	4.16
					13.99	118.262	0.1	0.643087		39.47	358.499	0.28	4.14
					14.01	118.385	0.1	0.900901		39.57	360.29	0.45	3.92
					14.03	118.507	0.1	1.39276		39.87	364.797	0.07	4.03
					14.05	118.63	0.1	0.618557		39.87	364.797	0.2	3.76
					14.07	118.753	0.1	2.32558		39.97	365.349	0.58	4.45
					14.09	118.876	0.1	0.743494		39.97	365.349	1.1	4.42
					14.11	118.999	0.1	2.04082		40.07	365.902	0.68	4.31
					14.13	119.121	0.1	0.44843		40.21	366.676	0.58	4.3
					14.15	119.244	0.1	1.02564		40.37	367.561	0.74	4.21
					14.17	119.367	0.1	0.688073		40.71	369.44	0.56	4.13
					14.19	119.49	0.1	0.262467		40.87	370.325	0.42	4.1
					14.21	119.613	0.1	2.00893		41.17	371.983	0.93	4.12
					14.23	119.735	0.1	0.694444		41.27	372.536	1.11	3.9
					14.25	119.858	0.1	0.484262		41.31	372.757	0.77	3.87
					14.27	119.981	0.1	2.13415		41.57	374.194	0.9	4.08
					14.29	120.104	0.1	0		41.71	374.968	0.75	4.2
					14.31	120.227	0.1	1.18694		41.87	375.853	1.44	4.1
					14.33	120.349	0.1	0.7109		42.07	376.958	0.52	3.98
					14.35	120.472	0.1	0		42.17	377.511	1.22	3.88
					14.37	120.595	19.756	0		42.37	378.617	1.04	3.94
					14.39	120.718	0.1	0		42.97	381.934	0.91	3.54
					14.41	120.841	0.1	2.05279		43.07	382.486	0.72	3.65
					14.43	120.963	0.1	1.5748		43.21	383.26	1.04	3.63
					14.45	121.086	0.1	1.47059		43.37	384.145	0.72	3.71
					14.47	121.209	0.1	1.29032		43.51	384.919	0.92	3.71
					14.49	121.332	0.1	0.707547		43.67	385.803	0.67	3.6
					14.51	121.455	0.1	3.7234		43.86	386.853	1.1	3.45
					14.53	121.577	0.1	0.784314		43.97	387.462	0.92	3.51
					14.59	121.946	0.1	3.07018		44.16	388.512	0.22	3.28
					14.61	122.069	0.1	1.2012		44.22	388.844	0.8	3.4
					14.63	122.191	0.1	0.361011		44.32	389.396	1.08	3.36
					14.65	122.314	0.1	0		44.32	389.396	1.07	3.4
					14.67	122.437	0.1	0.31348		44.46	390.17	1.07	3.45
					14.69	122.56	0.1	1.40187		44.86	392.382	0.21	3.07
					14.71	122.683	0.1	0.387597		45.22	394.372	1.36	3
					14.73	122.806	0.1	2.27273		46.22	399.9	1.06	2.92
					14.75	122.928	0.1	0		46.32	400.452	1.28	2.97
					14.77	123.051	0.1	0		46.52	401.558	1.2	2.89
					14.79	123.174	0.1	0.546448		46.82	403.217	1	2.85
					14.81	123.297	0.1	0		46.92	403.769	1.21	2.89
					14.83	123.42	0.1	1.02041		47.32	405.981	1.26	2.79
					14.85	123.542	0.1	0		47.52	407.086	1.1	3.02
					14.87	123.665	0.1	0.980392		47.82	408.745	0.69	2.8
					14.89	123.788	0.1	2.34375		48.22	410.956	0.81	2.98
					14.91	123.911	0.1	3.13901		48.36	411.73	0.67	3.03
					14.93	124.034	14.2954	3.90071		48.52	412.787	1.06	3
					14.95	124.156	0.1	3.6036		48.92	415.626	1.01	3.2
					14.97	124.279	10.3762	3.36538		50.16	424.428	0.74	3.36
					14.99	124.402	18.1612	5.2356		50.22	424.854	0.67	3.38
					15.01	124.525	7.75367	8.03859		50.52	430.194	-0.02	4.05
					15.03	124.648	8.18796	5.13834		50.71	434.084	0.03	4.56
					15.05	124.77	0.1	7.62712		50.71	434.084	0.08	4.45
					15.07	124.893	8.25183	4.0404		50.76	435.107	0.13	4.54
					15.09	125.016	0.1	3.95683		51.01	440.226	1.25	4.6
					15.11	125.139	0.1	2.15827		51.31	446.368	0.66	4.36
					15.13	125.262	0.1	3.09278		51.61	452.51	0.92	4.21
					15.15	125.384	0.1	6.84932		51.91	455.812	1.08	4.41
					15.17	125.507	8.02864	5.14706		52.55	462.521	0.95	4.37
					15.19	125.63	0.1	3.27869		53.25	468.168	1.34	4.05
					15.21	125.753	8.16553	3.16206		53.61	470.434	1.16	3.88
					15.23	125.876	14.6919	3.57143		53.91	472.322	1.21	4.02
					15.25	125.998	0.1	3.10734		54.21	474.2	1.07	4.04
					15.27	126.121	24.6305	4.0724		54.65	476.874	1.3	3.75
					15.29	126.244	52.5017	7.03704		55.05	479.38	1.2	3.73
					15.31	126.367	65.3312	9.5941		55.35	481.647	1.41	3.4
					15.33	126.49	82.702	15.7343		55.71	484.368	1.48	3.29
					15.35	126.612	216.513	23.8298		55.95	486.181	1.46	3.34
					15.37	126.735	289.348	30.5732		56.31	488.902	1.51	3.29
					15.39	126.858	521.603	59.4262		56.55	490.713	1.52	3.43
					15.41	126.981	236.527	30.8511		57.05	494.478	0.94	3.66
					15.43	127.104	126.224	25.641		57.21	495.683	1.36	3.38
					15.45	127.226	275.312	31.875		57.35	496.738	1.31	3.56
					15.47	127.349	78.1055	18.8976		57.51	497.943	1.29	3.41
					15.49	127.472	46.1156	15.6342		57.75	499.75	1.3	3.54
					15.51	127.595	64.8191	8.64662		58.11	502.461	1.33	3.62
					15.53	127.718	7.17495	3.2		58.15	502.763	1.11	3.53
					15.55	127.84	22.0178	4.36681		58.41	504.721	1.42	3.61
					15.57	127.963	0.1	4.82456		58.55	505.875	1.26	3.65
					15.59	128.086	64.6226	12.6712		58.71	507.257	1.54	3.68
					15.61	128.209	43.8457	8.04598		59.31	512.441	1.08	3.78
					15.63	128.332	22.3583	7.14286		59.63	515.206	1.24	3.69
					15.65	128.454	93.1337	9.63173		60.53	522.982	1.29	3.54
					15.67	128.577	54.4755	19.2105		61.43	530.758	1.35	3.6
					15.69	128.7	478.094	51.8703		61.64	532.573	1.25	3.62
					15.71	129.303	1769.39	81.2658		61.94	535.165	0.95	3.7
					15.73	129.906	1041.76	85.5721		62.03	535.942	1.02	3.78
					15.75	130.509	1612.01	84.1191		62.54	540.349	0.9	4.3
					15.77	131.112	2108.96	90.7303		62.54	540.349	0.9	4.33
					15.79	131.715	990.289	82.0331		62.63	541.126	0.85	4.24
					15.81	132.318	1214.19	90.795		62.84	542.941	1.07	4.36
					15.83	132.92	1812.61	93.8462		62.98	544.15	1.11	4.37
					15.85	133.523	603.473	63.4508		63.58	549.334	1.11	4.21
					15.87	134.126	894.412	73.7452		64.08	553.654	1.1	4.35
					15.89	134.729	1051.25	68.9655		64.48	557.11	1.05	4.32
					15.91	135.156	343.321	78.2407		64.94	561.085	1.16	4.11
					15.93	135.407	428.671	82.5939		64.98	561.43	1.19	4.26
					15.95	135.658	229.209	80.7339		66.28	572.663	0.84	3.85
					15.97	135.909	139.646	78.8104		66.58	575.255	0.91	3.41
					15.99	136.16	264.502	78.5455		66.88	577.847	1.22	3.33
					16.01	136.411	319.806	88.1919		67.58	583.895	1.02	3.06
					16.03	136.662	184.134	83.3977		68.78	594.263	-0.23	3.12
					16.05	136.913	107.483	75		69.08	596.855	0.7	4.08
					16.07	137.165	177.557	66.6667		69.14	597.373	0.7	3.93
					16.1	137.541	128.357	78.5124		69.38	599.447	0.92	3.99
					16.12	137.792	233.677	81.9398		69.98	604.631	0.73	3.67
					16.14	138.043	231.955	74.1818		70.58	609.815	1.01	3.8
					16.16	138.294	258.08	82.1958		71.18	614.999	-0.16	3.39
					16.18	138.545	175.884	61.3718		71.48	617.591	0.95	3.86
					16.2	138.796	276.788	74.552		71.7	619.492	0.82	3.53
					16.22	139.047	276.98	69.1983		71.94	621.565	0.64	3.28
					16.24	139.298	144.896	63.9535		73.04	631.069	0.81	3.17
					16.26	139.549	160.254	48.4772		73.64	636.253	0.43	4.01
					16.28	139.8	417.74	67.1362		74.24	641.437	0.66	3.42
					16.3	140.051	747.965	89.3004		74.84	646.621	0.67	4.74
					16.32	140.302	129.72	77.673		76.04	656.989	0.45	4.24
					16.34	140.553	115.094	66.6667		76.64	662.173	1.08	4.5
					16.36	140.804	138.203	60.9091		77.24	667.357	0.86	4.36
					16.38	141.056	316.082	66.5012		77.84	672.542	0.5	4.31
					16.4	141.307	176.779	73.7288		77.84	672.542	0.52	4.21
					16.42	141.558	265.128	79.6196		78.6	679.108	0.68	4.07
					16.44	141.809	188.243	80.203		78.74	680.318	0.8	4.32
					16.46	142.06	103.763	79.3956		79.04	682.91	0.02	4
					16.48	142.311	114.017	74.9465		79.2	684.292	0.59	4.23
					16.5	142.562	67.5394	81.877		79.33	685.415	0.74	4.2
					16.52	142.813	51.5102	76.6497		79.34	685.502	0.07	3.91
					16.54	143.064	46.1321	77.6163		81.73	706.151	1.06	3.31
					16.56	143.315	135.387	90.4025		82.93	716.519	1.06	3.44
					16.58	143.566	153.081	85.567		83.63	722.567	0.94	3.53
					16.6	143.817	112.221	93.0693		84.23	727.751	0.72	3.71
					16.62	144.068	105.806	82.8326		84.73	732.071	-0.18	3.74
					16.64	144.319	70.7835	90.3915		84.73	732.071	-0.39	3.74
					16.66	144.57	122.237	93.8144		84.86	733.195	0.7	4.59
					16.68	144.821	78.1699	85.6771		84.9	733.54	0.62	4.72
					16.7	145.072	7.851	86.6667		84.94	733.886	1	4.57
					16.72	145.323	34.2835	87.9518		84.98	734.231	0.55	4.48
					16.74	145.574	71.142	85.8621		85.1	735.268	0.42	4.31
					16.76	145.825	58.1843	80.2941		85.18	735.959	0.74	4.6
					16.78	146.076	60.3026	87.9121		85.26	736.651	0.76	4.65
					16.8	146.327	104.812	89.4009		85.34	737.342	0.69	4.39
					16.82	146.578	138.249	85.5828		85.38	737.687	0.73	4.54
					16.84	146.829	103.815	68.9243		85.58	739.416	0.25	4.43
					16.86	147.08	209.74	58.1673		85.62	739.761	0.48	4.12
					16.88	147.331	272.482	48.8818		85.66	740.107	0.71	4.68
					16.9	147.582	409.373	52.921		85.74	740.798	0.79	3.95
					16.92	147.833	159.198	48.7903		85.82	741.489	0.3	3.87
					16.94	148.084	107.993	48.1651		85.86	741.835	1	3.97
					16.96	148.335	151.321	48.1928		85.9	742.18	0.95	3.66
					16.98	148.586	49.5421	49.375		86.02	743.217	0.85	4.04
					17	148.837	119.037	48.8095		86.06	743.563	0.65	3.4
					17.02	149.089	112.564	45.7831		86.1	743.908	0.7	3.94
					17.04	149.34	134.393	52.381		86.14	744.254	0.67	3.34
					17.06	149.591	279.62	57.3705		86.18	744.6	0.85	3.36
					17.08	149.842	220.157	42.9293		86.22	744.945	0.88	3.57
					17.1	150.093	194.925	69.5652		86.26	745.291	0.96	3.53
					17.12	150.344	225.738	55.1813		86.3	745.636	0.86	3.54
					17.14	150.595	187.143	61.1888		86.36	746.155	0.51	3.37
					17.16	150.971	728.986	64.0827		86.4	746.5	0.76	3.48
					17.18	151.471	1368.15	85.9532		86.44	746.846	0.41	3.15
					17.2	151.972	1222.42	79.9145		86.48	747.192	0.34	3.08
					17.22	152.472	1476.14	91		86.52	747.537	0.83	3.72
					17.24	152.973	1205.61	89.4558		86.56	747.883	0.77	3.58
					17.26	153.473	1867.42	92.8		86.6	748.228	0.7	3.59
					17.28	153.974	2483.42	91.6201		86.64	748.574	0.67	3.6
					17.3	154.475	1655.95	90.669		86.68	748.92	0.29	3.5
					17.32	154.975	929.764	92.9545		86.72	749.265	0.64	3.55
					17.34	155.476	572.722	89.9225		86.76	749.611	0.21	3.33
					17.36	155.976	334.979	84.7079		86.8	749.956	0.56	3.78
					17.38	156.477	162.854	84.9829		86.84	750.302	0.69	3.92
					17.4	156.978	260.086	86.4173		86.88	750.648	0.75	3.73
					17.42	157.478	107.811	86.0656		86.92	750.993	0.55	3.96
					17.44	157.979	121.03	83.7209		86.96	751.339	0.53	3.77
					17.46	158.479	124.261	83.6449		87	751.684	0.46	4.07
					17.48	158.98	45.6768	81.0811		87.04	752.03	0.5	3.95
					17.5	159.481	0.1	37.0482		87.08	752.376	0.35	3.56
					17.52	159.601	8.61064	26.6187		87.12	752.721	0.01	3.04
					17.54	159.721	10.3155	29.2776		87.16	753.067	0.26	3.15
					17.56	159.841	8.15335	22.8896		87.2	753.412	0.15	3.97
					17.59	160.021	34.0034	40.0891		87.24	753.758	0.27	3.83
					17.61	160.141	41.7341	23.5828		87.28	754.104	0.55	3.78
					17.63	160.262	81.8761	36.3934		87.32	754.449	0.42	3.92
					17.65	160.421	173.333	50.2183		87.36	754.795	0.3	3.71
					17.67	160.62	217.226	69.6541		87.44	755.486	0.02	3.63
					17.68	160.72	137.848	77.381		87.48	755.832	0.42	4.01
					17.7	160.919	190.879	80.396		87.52	756.177	0.47	4.53
					17.72	161.118	203.024	85.5072		87.56	756.523	1.01	4.69
					17.74	161.317	21.257	95.0166		87.64	757.214	0.82	4.52
					17.76	161.516	46.3428	94.1368		87.72	757.905	0.75	4.21
					17.78	161.715	0.1	94.7368		87.86	759.115	0.89	4.5
					17.8	161.914	30.5472	92.1659		87.94	759.806	0.97	4.59
					17.82	162.113	0.1	91.9492		87.98	760.152	0.68	4.29
					17.84	162.312	10.3106	83.4983		88.06	760.843	0.87	4.46
					17.86	162.512	14.6488	72.9323		88.18	761.88	0.82	4.3
					17.88	162.711	15.5235	31.6832		88.22	762.225	0.07	4.19
					17.9	162.91	138.077	54.321		88.26	762.571	0.25	4.55
					17.92	163.109	175.374	59.5349		88.34	763.262	0.42	4.05
					17.94	163.308	60.5788	41.7526		88.38	763.608	0.78	4.36
					17.96	163.507	282.401	50.495		88.46	764.299	0.53	4.24
					17.98	163.706	435.813	64.8305		88.5	764.644	0.47	3.75
					18	163.905	289.491	78.5047		88.54	764.99	0.89	4.39
					18.02	164.112	279.983	86.8421		88.58	765.336	0.78	4.12
					18.04	164.318	380.971	92.7184		88.62	765.681	0.86	4.47
					18.06	164.525	430.991	93.0435		88.66	766.027	0.85	4.27
					18.08	164.732	232.743	90.393		88.7	766.372	0.41	3.28
					18.1	164.938	77.5069	91.9003		88.74	766.718	-0.07	3.33
					18.12	165.145	62.3972	91.6388		88.78	767.064	-0.39	3.51
					18.14	165.352	154.93	92.3706		88.78	767.064	0.72	4.35
					18.16	165.558	75.0963	89.196		88.86	767.755	0.35	3.96
					18.18	165.765	139.458	92.378		88.9	768.1	0.56	4.19
					18.2	165.971	46.2178	90.1493		88.94	768.446	0.98	4.1
					18.22	166.178	48.1571	91.0145		89.02	769.137	0.62	4.09
					18.24	166.385	63.6131	97.5089		89.02	769.137	0.44	3.99
					18.26	166.591	48.9736	92.1162		89.06	769.483	0.83	4.08
					18.28	166.798	0.1	95.4098		89.1	769.828	0.61	3.77
					18.3	167.005	31.846	89.7129		89.22	770.865	0.69	4.06
					18.32	167.211	74.6486	97.4138		89.3	771.556	0.43	3.47
					18.34	167.418	59.8991	96.2644		89.38	772.248	-0.01	3.62
					18.36	167.625	40.4849	98.1308		89.42	772.593	0.11	3.48
					18.38	167.831	8.90451	91.9765		89.46	772.939	0.04	3.37
					18.4	168.038	18.5305	85.3119		89.5	773.285	1.03	4.02
					18.42	168.245	0.1	87.1795		89.54	773.63	0.9	4.02
					18.44	168.451	0.1	60.9223		89.58	773.976	0.81	3.99
					18.46	168.658	10.0953	39.2936		89.62	774.321	0.94	3.8
					18.48	168.864	25.9148	54.3933		89.66	774.667	0.93	3.9
					18.5	169.071	19.5795	61.5385		89.7	775.013	0.78	3.9
					18.52	169.278	14.6455	68.1499		89.74	775.358	0.9	3.76
					18.54	169.484	10.869	55.8824		89.78	775.704	0.62	3.66
					18.56	169.691	7.37934	38.0805		89.82	776.049	0.62	3.75
					18.58	169.898	5.75971	38.6037		89.86	776.395	0.4	3.69
					18.6	170.104	18.0599	30.343		89.9	776.741	0.84	3.75
					18.62	170.311	13.4723	27.23		89.94	777.086	0.65	3.58
					18.64	170.518	99.0271	44.3966		89.98	777.432	0.73	3.49
					18.66	170.724	49.5062	56.2687		90.02	777.777	0.07	3.54
					18.68	170.931	52.9576	65.5405		90.06	778.123	0.08	3.49
					18.7	171.138	174.517	65.3495		90.1	778.469	0.2	3.48
					18.72	171.344	118.163	67.6301		90.14	778.814	0.69	3.85
					18.74	171.551	89.1745	81.0734		90.18	779.16	0.83	3.94
					18.76	171.757	160.877	98.1087		90.26	779.851	0.36	3.79
					18.78	171.964	72.8365	89.1061		90.28	780.024	0.54	3.79
					18.8	172.171	62.3265	92.0732		90.3	780.197	0.73	3.7
					18.82	172.377	125.367	97.8992		90.33	780.456	0.47	3.67
					18.84	172.584	150.199	97.3568		90.34	780.542	0.61	3.58
					18.86	172.791	200.76	99.1342		90.38	780.888	0.75	3.58
					18.88	172.997	202.418	97.8056		90.42	781.233	0.77	3.54
					18.9	173.204	208.23	98.4326		90.43	781.32	0.7	3.53
					18.92	173.411	125.994	97.973		90.46	781.579	0.57	3.53
					18.94	173.617	99.2053	92.0732		90.48	781.752	0.47	3.55
					18.96	173.824	95.8224	86.27		90.5	781.925	0.37	3.53
					18.98	174.031	187.88	83.4016		90.58	782.616	0.67	3.64
					19	174.237	152.959	88		90.58	782.616	0.32	3.18
					19.02	174.444	283.328	89.6386		90.62	782.961	0.36	3.21
					19.04	174.65	249.549	87.2211		90.63	783.048	0.84	3.31
					19.06	174.857	272.134	89.4614		90.68	783.48	0.51	3.41
					19.08	175.064	247.714	90.1857		90.7	783.653	0.39	3.35
					19.09	175.167	164.715	90.228		90.73	783.912	0.51	3.33
					19.11	175.374	123.272	92.1839		90.74	783.998	0.59	3.32
					19.13	175.58	75.1183	91.195		90.78	784.344	0.87	3.36
					19.15	175.787	136.084	93.75		91.03	786.504	0.9	3.39
					19.17	175.994	177.331	94.3894		91.08	786.936	0.52	3.34
					19.19	176.2	157.614	94.5205		91.13	787.368	0.45	3.29
					19.21	176.407	60.5655	98.5816		91.18	787.8	0.8	3.4
					19.23	176.614	35.5898	97.3373		91.23	788.232	0.76	3.29
					19.25	176.82	26.6505	98.4436		91.28	788.664	0.59	3.35
					19.27	177.027	108.501	94.2857		91.33	789.096	0.54	3.31
					19.29	177.233	47.8345	99.5868		91.38	789.528	0.77	3.3
					19.31	177.44	21.5889	95.7746		91.53	790.824	0.33	3.41
					19.33	177.647	16.2025	94.5055		91.58	791.256	0.89	3.4
					19.35	177.853	2.96533	93.8356		91.63	791.688	0.82	3.18
					19.37	178.06	66.9088	89.5954		91.67	792.033	0.83	3.18
					19.39	178.267	67.3382	62.6087		91.88	793.848	0.77	3.27
					19.41	178.473	121.239	74.359		92.18	796.44	0.47	3.22
					19.43	178.68	217.526	53.8462		92.28	797.304	0.19	3.05
					19.45	178.887	666.15	58.4906		92.48	799.032	0.61	3.14
					19.47	179.093	508.837	46.7354		92.68	800.76	0.59	3.38
					19.49	179.3	107.772	16.0131		92.75	801.365	0.21	3.14
					19.51	179.507	61.5793	17.4905		92.8	801.797	-0.2	3.88
					19.53	179.713	11.9103	17.0984		92.85	802.229	-0.38	3.31
					19.55	179.92	12.4887	8.36502		92.88	802.488	-0.29	3.54
					19.57	180.126	6.86819	7.69231		92.9	802.661	-0.51	3.29
					19.59	180.333	16.2453	15.6757		92.95	803.093	-0.56	3.34
					19.61	180.54	9.30334	17.6617		92.98	803.352	-0.52	3.94
					19.63	180.746	11.6691	31.5476		93	803.525	-0.66	3.72
					19.65	180.953	149.606	93.0591		93.08	804.216	-0.73	3.67
					19.67	181.53	235.719	96.4083		93.1	804.389	-0.38	3.81
					19.69	182.106	273.827	97.619		93.15	804.821	-0.26	3.88
					19.71	182.446	152.554	98.1964		93.17	804.993	0.61	3.91
					19.73	182.55	162.95	97.2603		93.2	805.253	0.64	4.61
					19.75	182.654	109.117	97.2973		93.25	805.685	0.64	4.59
					19.77	182.758	66.0454	95.2381		93.3	806.117	0.28	4.7
					19.79	182.862	78.0221	96.868		93.35	806.549	0.57	4.57
					19.81	182.966	113.884	95.5		93.5	807.845	0.39	4.31
					19.83	183.07	41.9301	98.2639		93.55	808.277	0.49	4.64
					19.85	183.174	38.2316	98.9655		93.65	809.141	0.37	4.54
					19.87	183.278	66.9834	91.6107		93.7	809.573	0.3	4.66
					19.89	183.382	32.2447	97.2549		93.75	810.005	0.63	4.53
					19.91	183.486	64.8068	98.5915		93.8	810.437	0.25	4.49
					19.93	183.59	108.042	97.9167		93.9	811.301	0.6	4.47
					19.95	183.694	97.9593	98.2353		93.95	811.733	0.41	4.28
					19.97	183.798	171.556	96.9838		94	812.165	0.74	4.24
					19.99	183.902	60.951	99.3631		94.05	812.597	0.61	4.09
					20.01	184.006	106.248	99.7455		94.1	813.029	0.68	4.08
					20.03	184.11	91.2209	97.6048		94.15	813.461	0.67	4.23
					20.05	184.214	63.504	97.4747		94.2	813.893	0.88	4.41
					20.07	184.318	36.0874	96.0739		94.25	814.325	0.9	4.14
					20.09	184.422	160.164	96.8		94.3	814.757	0.56	3.67
					20.11	184.526	67.3504	98.8506		94.35	815.189	0.47	4.07
					20.13	184.63	102.701	97.8365		94.4	815.621	0.52	3.93
					20.15	184.734	59.3497	98.5714		94.45	816.053	0.5	4.03
					20.17	184.837	50.2119	94.8617		94.5	816.485	0.23	3.6
					20.19	184.941	192.04	92.1212		94.55	816.917	0.92	3.89
					20.21	185.045	162.647	94.1176		94.6	817.349	0.3	3.31
					20.23	185.149	77.5727	89.3939		94.65	817.781	0.58	3.58
					20.25	185.253	143.238	97.7887		94.7	818.213	0.74	4.32
					20.27	185.357	133.733	94.2249		94.75	818.645	0.31	3.87
					20.29	185.461	72.2766	95.4		94.8	819.077	0.21	2.83
					20.31	185.565	101.538	94.6328		94.85	819.509	-0.07	2.79
					20.33	185.669	180.483	98.6842		94.9	819.941	-0.11	2.78
					20.35	185.773	88.7427	98.8453		95	820.805	0.04	3.11
					20.37	185.877	160.401	98.5294		95.1	821.669	0.45	3.32
					20.39	185.981	127.421	98.4848		95.2	822.533	0.72	3.33
					20.41	186.085	156.116	98.6395		95.25	822.965	0.88	3.76
					20.43	186.189	177.42	95.1149		95.3	823.397	0.91	3.79
					20.45	186.293	122.967	98.1557		95.35	823.829	0.47	3.23
					20.47	186.397	120.147	95.843		95.4	824.261	0.39	3.28
					20.48	186.449	203.845	98.5632		95.45	824.693	0.56	3.67
					20.5	186.553	155.346	85.625		95.55	825.557	0.21	3.48
					20.52	186.657	292.844	94.0828		95.6	825.989	0.17	3.43
					20.54	186.761	287.56	83.0556		95.7	826.853	0.53	3.76
					20.56	186.865	167.358	87.8661		95.75	827.285	0.61	3.66
					20.58	186.969	292.985	91.8033		95.8	827.717	0.86	3.46
					20.6	187.073	186.336	86.4162		95.9	828.581	1.06	2.98
					20.62	187.176	64.052	75.3247		95.95	829.013	0.8	3.58
					20.64	187.28	106.396	89.1566		96	829.445	0.71	3.25
					20.66	187.384	155.064	96.0784		96.05	829.877	0.51	3.47
					20.68	187.488	51.5469	81.6794		96.1	830.309	0.28	2.92
					20.7	187.592	33.6558	70.6587		96.3	832.037	0.81	3.52
					20.72	187.696	12.0537	68.3983		96.4	832.901	0.2	2.86
					20.74	187.8	19.867	65.8031		96.45	833.333	-0.28	3.24
					20.76	187.904	89.4231	90.7692		96.5	833.765	0.05	2.97
					20.78	188.008	1.77084	82.906		96.6	834.629	0.67	3.3
					20.8	188.112	4.99297	76.8657		96.65	835.061	0.82	4.16
					20.82	188.216	6.2127	52.2059		96.7	835.493	0.78	4.08
					20.84	188.32	11.1803	43.609		96.75	835.925	0.79	3.98
					20.86	188.424	18.1302	25.641		96.85	836.789	0.41	3.49
					20.88	188.528	8.74398	15.7706		97.05	838.517	0.42	3.81
					20.9	188.632	0.1	6.64062		97.1	838.949	0.67	3.77
					20.92	188.736	9.94918	6.56934		97.15	839.381	0.42	3.62
					20.94	188.84	10.8581	2.91545		97.2	839.813	0.65	3.63
					20.96	188.944	27.7667	9.1954		97.25	840.245	0.71	3.75
					20.98	189.048	21.3872	7.84314		97.35	841.109	0.6	3.87
					21	189.152	9.16131	3.30882		97.4	841.541	0.41	3.46
					21.02	189.256	18.5811	3.28638		97.45	841.973	0.4	3.31
					21.04	189.36	5.36143	8.04196		97.5	842.405	0.44	3.26
					21.06	189.463	5.26379	5.06757		97.6	843.269	0.58	3.52
					21.08	189.567	5.14891	0.757576		97.65	843.701	0.45	3.34
					21.1	189.671	7.76559	5.86207		97.7	844.133	0.37	3.15
					21.12	189.775	17.9543	11.9883		97.75	844.565	0.06	3.01
					21.14	189.879	9.48554	9.93789		97.8	844.997	0.11	3.26
					21.16	189.983	126.223	38.8548		98	846.725	0.18	3.12
					21.18	190.628	226.286	63.3333		98.2	848.453	0.08	3.27
					21.2	191.272	540.732	80.1242		98.25	848.885	0.1	3.4
					21.22	191.917	408.983	78.7611		98.3	849.317	0.65	3.82
					21.24	192.562	250.568	65		98.35	849.749	0.41	3.64
					21.26	192.94	69.0573	25.8065		98.4	850.181	0.02	3.34
					21.28	193.052	24.5088	23.6842		98.45	850.613	0.09	3.6
					21.3	193.164	42.7326	19.1489		98.5	851.045	0.81	3.48
					21.32	193.276	7.70095	16.5354		98.51	851.131	0.76	4.01
					21.34	193.388	15.2515	15.641		98.55	851.477	0.79	3.6
					21.36	193.5	26.3027	10.4116		98.7	852.773	0.58	3.33
					21.38	193.612	71.5172	19.0299		98.75	853.205	0.24	3.4
					21.4	193.724	113.575	24.0157		98.8	853.637	0.7	3.58
					21.42	193.836	44.0762	22.2672		98.95	854.933	-0.04	3.51
					21.44	193.948	87.7884	26.9634		98.99	855.279	-0.45	3.57
					21.46	194.06	165.214	61.588		99.05	855.797	0.65	3.64
					21.48	194.621	181.675	82.619		99.15	856.661	0.38	3.61
					21.5	195.182	145.784	85.4839		99.2	857.093	0.61	3.87
					21.52	195.743	33.8339	89.9743		99.25	857.525	0.64	3.96
					21.54	195.952	42.6856	90.3485		99.3	857.957	0.72	3.54
					21.56	196.161	38.3971	93.4037		99.35	858.389	0.77	3.49
					21.58	196.371	22.5058	86.828		99.69	861.327	0.62	3.25
					21.6	196.58	4.78453	84.7887		99.7	861.413	0.92	3.48
					21.62	196.789	5.34762	62.3077		99.85	862.709	0.24	3.28
					21.64	196.999	15.3139	54.9133		100.29	866.511	-0.24	2.89
					21.66	197.208	6.06904	55.531		100.35	867.029	-0.1	3.02
					21.68	197.417	17.0701	42.0833		100.36	867.115	-0.25	3.16
					21.7	197.627	13.8931	30		100.41	867.547	-0.07	3
					21.72	197.836	25.5524	34.1748		100.45	867.893	-0.15	3.07
					21.74	198.046	56.2601	38.75		100.5	868.325	0.19	3.02
					21.76	198.255	5.6788	23.6364		100.55	868.757	0.84	3.62
					21.78	198.464	6.00515	22.6923		100.56	868.843	0.79	3.38
					21.8	198.674	5.42801	24.2915		100.59	869.103	0.4	3.52
					21.82	198.883	0.1	25.8883		100.65	869.621	0.46	3.43
					21.84	199.092	0.1	26.25		100.66	869.707	0.6	3.49
					21.86	199.302	5.06047	26.8559		100.75	870.485	0.61	3.49
					21.88	199.511	14.9722	39.1081		100.85	871.349	0.74	3.45
					21.9	199.72	14.4562	46.8468		100.89	871.695	0.6	3.81
					21.92	199.93	15.2515	9.81211		100.95	872.213	0.47	4.24
					21.94	200.139	2.76578	10.6115		100.99	872.559	0.67	4.02
					21.96	200.348	7.55226	9.3199		101.15	873.941	0.43	3.67
					21.98	200.558	13.9241	8.63422		101.25	874.805	0.48	3.4
					22	200.767	0.1	11.3158		101.29	875.151	0.61	3.33
					22.02	200.976	24.0199	13.7662		101.45	876.533	0.39	3.14
					22.04	201.186	8.19614	8.88383		101.55	877.397	0.45	3.08
					22.06	201.395	9.45673	11.5566		101.91	880.508	-0.11	2.91
					22.08	201.605	25.1391	14.5786		102.35	884.309	0.62	3.28
					22.1	201.814	33.9011	19.2893		102.55	886.037	0.06	3.02
					22.12	202.023	19.3221	21.0692		102.89	888.975	-0.88	3.22
					22.14	202.233	34.5364	15.3631		103.05	890.357	-0.12	3.95
					22.16	202.442	25.8193	18.2306		103.15	891.221	-0.37	3.64
					22.18	202.651	70.6053	38.5057		103.25	892.085	0.15	4.23
					22.2	202.861	24.82	42.3645		103.29	892.431	-0.01	4.22
					22.22	203.07	75.7373	49.734		103.41	893.468	-0.01	4.27
					22.24	203.279	75.3253	45.3094		103.49	894.159	-0.1	4.08
					22.26	203.489	105.215	61.3223		103.55	894.677	-0.23	4.13
					22.28	203.871	141.563	62.2764		103.59	895.023	0.35	3.92
					22.3	204.253	325.702	73.7288		103.69	895.887	-0.1	3.56
					22.32	204.635	223.319	80.1782		103.74	896.319	0.09	3.67
					22.34	205.018	177.201	69.1892		103.78	896.664	0.04	3.83
					22.36	205.4	159.912	79.5082		103.84	897.183	-0.51	3.51
					22.38	205.782	62.7573	82.6829		103.85	897.269	-0.64	3.53
					22.4	205.89	32.6286	82		103.98	898.392	0.7	4.26
					22.42	205.999	103.167	86.9565		104.04	898.911	0.48	4.3
					22.44	206.107	25.674	88.4381		104.14	899.775	0.45	4.06
					22.46	206.215	26.1456	89.7649		104.24	900.639	0.28	4.11
					22.48	206.323	5.01476	88.5481		104.29	901.071	0.21	4.29
					22.5	206.431	20.0315	89.8032		104.34	901.503	0.47	4.31
					22.52	206.54	14.9754	90.4636		104.44	902.367	0.17	4.04
					22.54	206.648	6.95049	93.9394		104.59	903.663	0.32	4.22
					22.56	206.756	7.62351	86.7299		104.74	904.959	0.27	3.68
					22.58	206.864	10.6142	93.007		104.89	906.255	0.38	3.9
					22.6	206.973	21.7399	76.4		104.94	906.687	-0.02	3.41
					22.62	207.081	10.0163	74.4141		105.14	908.415	0.53	3.74
					22.64	207.189	4.65257	81.0379		105.18	908.76	0.21	3.53
					22.66	207.297	2.50746	63.4328		105.28	909.624	0.34	3.54
					22.68	207.405	2.69277	71.2737		105.49	911.439	0.51	3.86
					22.7	207.514	11.7931	67.1845		105.54	911.871	0.21	3.57
					22.72	207.622	7.3018	54.9815		105.64	912.735	0.19	3.67
					22.74	207.73	6.07089	45.4178		105.68	913.081	-0.07	3.54
					22.76	207.838	0.1	39.876		105.74	913.599	0.52	3.97
					22.78	207.947	7.99344	16.5939		106.14	917.055	0.27	3.52
					22.8	208.055	0.1	15.4696		106.19	917.487	0.56	3.75
					22.82	208.163	7.46309	18.1633		106.24	917.919	0.35	3.43
					22.84	208.271	2.51145	34.0594		106.29	918.351	0.28	3.4
					22.86	208.379	4.3261	18.1034		106.34	918.783	0.06	3.42
					22.88	208.488	8.3698	23.9171		106.38	919.129	0.45	3.76
					22.9	208.596	0.1	22.8426		106.44	919.647	0.29	3.56
					22.92	208.704	9.89692	10.0885		106.49	920.079	0.15	3.63
					22.94	208.812	4.83513	9.2511		106.54	920.511	0.4	3.56
					22.96	208.92	4.16194	9.7479		106.59	920.943	0.47	3.61
					22.98	209.029	0.1	8.14607		106.64	921.375	-0.22	3.42
					23	209.137	4.21999	11.1345		106.69	921.807	0.26	3.45
					23.02	209.245	0.1	6.02056		106.74	922.239	-0.56	3.7
					23.04	209.353	4.49319	8.23529		106.84	923.103	0.43	3.99
					23.06	209.462	3.93279	8.14159		106.99	924.399	0.61	4.35
					23.08	209.57	0.1	8.33333		107.04	924.831	0.51	4.33
					23.1	209.678	7.87737	3.66133		107.09	925.263	0.03	4.16
					23.12	209.786	9.25921	4.7619		107.24	926.559	0.46	4.51
					23.14	209.894	9.90843	6.84932		107.34	927.423	0.56	4.34
					23.16	210.003	3.99342	5.31401		107.39	927.855	0.59	4.23
					23.18	210.111	0.1	4.41501		107.49	928.719	0.62	3.9
					23.2	210.219	0.1	6.00858		107.54	929.151	0.04	4.08
					23.22	210.327	0.1	3.09278		107.59	929.583	-0.26	3.85
					23.24	210.436	3.36065	4.12621		107.64	930.015	0.42	4.06
					23.26	210.544	4.3061	9.21053		107.74	930.879	0.18	4.08
					23.28	210.652	6.6213	5.2506		107.84	931.743	0.35	4.09
					23.3	210.76	0.1	6.58915		107.89	932.175	0.06	3.71
					23.32	210.868	0.1	4.08922		107.94	932.607	0.39	3.79
					23.34	210.977	8.64245	5.26316		107.99	933.039	-0.23	3.8
					23.36	211.085	0.1	2.76074		108.04	933.471	0.06	3.81
					23.38	211.193	0.1	4		108.19	934.767	0.77	4.04
					23.4	211.301	0.1	3.30969		108.49	937.359	0.32	3.99
					23.42	211.41	0.1	2.04918		108.54	937.791	0.17	3.61
					23.44	211.518	0.1	5.94406		108.59	938.223	0.69	3.74
					23.46	211.626	19.639	2.06186		108.69	939.087	0.7	3.78
					23.48	211.734	0.1	4.23163		108.74	939.519	0.67	3.94
					23.5	211.842	19.8257	4.18605		108.94	941.247	0.29	3.63
					23.52	211.951	0.1	3.85675		108.99	941.679	0.56	3.81
					23.54	212.059	19.351	3.79747		109.04	942.111	0.29	3.47
					23.56	212.167	0.1	3.97351		109.09	942.543	0.27	3.78
					23.58	212.275	23.1936	4.78469		109.14	942.975	0.67	3.91
					23.6	212.383	10.4226	4.33526		109.19	943.407	0.56	3.74
					23.62	212.492	0.1	3.57942		109.24	943.839	0.48	3.46
					23.64	212.6	0.1	5.09091		109.29	944.271	0.77	3.63
					23.66	212.708	0.1	10.8108		109.34	944.703	0.7	3.37
					23.68	212.816	15.1624	8.28402		109.39	945.135	1.04	3.6
					23.7	212.925	5.62105	7.6087		109.49	945.999	0.41	3.07
					23.72	213.033	0.1	7.56014		109.54	946.431	0.59	3.23
					23.74	213.141	0.1	5.35714		109.59	946.863	0.84	3.29
					23.76	213.249	9.29937	5.46875		109.64	947.295	0.63	3.44
					23.78	213.357	23.489	4.58716		109.69	947.727	0.65	3.5
					23.8	213.466	21.1665	5.64784		109.74	948.159	0.63	3.46
					23.82	213.574	18.5305	3.52113		109.79	948.591	0.74	3.43
					23.84	213.682	18.0851	3.97554		109.84	949.023	0.22	3.48
					23.86	213.79	0.1	5.40541		109.89	949.455	0.71	3.45
					23.88	213.899	0.1	4.375		109.94	949.887	0.82	3.43
					23.9	214.007	0.1	3.04569		110.09	951.183	0.73	3.32
					23.92	214.115	0.1	7.89474		110.14	951.615	0.81	3.28
					23.94	214.223	17.1712	5.53846		110.19	952.047	0.48	3.13
					23.96	214.331	0.1	7.22433		110.24	952.479	0.92	3.09
					23.98	214.44	0.1	4.08922		110.29	952.911	0.61	3.26
					24	214.548	0.1	1.1811		110.34	953.343	0.77	3.02
					24.02	214.656	9.32988	4.47761		110.39	953.775	0.33	3.12
					24.04	214.764	8.6699	3.72493		110.61	955.676	0.51	3.28
					24.06	214.872	0.1	3.80435		110.74	956.799	0.5	2.89
					24.08	214.981	9.55347	3.30033		110.84	957.663	0.63	2.73
					24.1	215.089	0.1	2.5788		110.89	958.095	0.62	3.08
					24.12	215.197	0.1	3.0837		110.95	958.614	0.5	3.03
					24.14	215.305	0.1	3.79009		111.09	959.823	0.74	3.02
					24.16	215.414	0.1	3.58423		111.19	960.687	0.57	3.01
					24.18	215.522	10.6558	4.61538		111.24	961.119	0.81	2.73
					24.2	215.63	0.1	7.55396		111.29	961.551	0.77	2.97
					24.22	215.738	0.1	2.27273		111.34	961.983	0.55	2.85
					24.24	215.846	10.668	4.10959		111.39	962.415	0.67	3.16
					24.26	215.955	27.1118	6.80473		111.41	962.588	0.6	2.74
					24.28	216.063	51.4987	9.12162		111.49	963.279	0.34	3.07
					24.3	216.171	36.75	7.11864		111.54	963.711	0.67	2.85
					24.32	216.279	73.8221	8.07453		111.59	964.143	0.57	3.21
					24.34	216.388	34.2652	10		111.64	964.575	0.14	3.23
					24.36	216.496	13.7898	16.7763		111.69	965.007	0.51	3.3
					24.38	216.604	16.7537	13.7255		111.79	965.871	0.37	3.13
					24.4	216.712	38.4272	7.49465		111.94	967.167	0.75	3.24
					24.42	216.82	17.5959	7.22101		111.99	967.599	0.26	3.05
					24.44	216.929	32.8065	8.39506		112.04	968.031	0.25	3.14
					24.46	217.267	423.941	35.5932		112.14	968.895	-0.03	3.82
					24.48	217.836	549.385	65.8621		112.24	969.759	0.23	2.97
					24.5	218.405	592.431	62.2951		112.39	971.055	-0.43	3.04
					24.52	218.973	669.006	75.6871		112.45	971.574	-0.62	2.94
					24.54	219.542	547.62	74.7863		112.49	971.919	-0.29	3.01
					24.56	220.111	380.878	75.3846		112.54	972.351	0	3.43
					24.58	220.68	67.3661	52.0231		112.59	972.783	-0.19	3.7
					24.6	221.33	118.919	70.8171		112.64	973.215	-0.14	3.85
					24.62	222.062	124.954	68.5185		112.69	973.647	0.22	4.51
					24.64	222.794	377.475	89.6194		112.79	974.511	-0.17	4.37
					24.66	223.526	85.2064	89.8551		112.95	975.894	0.76	4.55
					24.68	224.258	170.669	79.0191		113.05	976.758	0.66	3.85
					24.7	224.67	78.7455	90.6414		113.09	977.103	0.61	3.67
					24.72	224.76	29.5906	97.3089		113.15	977.622	0.72	4.31
					24.74	224.85	16.6119	97.5818		113.25	978.486	0.57	3.98
					24.76	224.941	14.1228	96.2779		113.35	979.35	1.01	4.41
					24.78	225.031	12.7858	94.2029		113.45	980.214	0.18	4.4
					24.8	225.121	3.03902	92.4731		113.5	980.646	0.72	4.3
					24.82	225.212	5.11379	89.5879		113.55	981.078	0.69	4.38
					24.84	225.302	3.30577	92.6537		113.75	982.806	0.72	4.37
					24.86	225.392	0.874293	93.3198		113.8	983.238	0.35	4.48
					24.88	225.483	3.63826	86.747		113.85	983.67	0.89	4.38
					24.9	225.573	0.1	86.7568		113.9	984.102	0.49	3.58
					24.92	225.663	2.84914	67.4497		113.95	984.534	0.48	4.37
					24.94	225.754	1.2713	31.0458		114	984.966	0.57	3.94
					24.96	225.844	0.492542	48.6111		114.15	986.262	0.78	3.66
					24.98	225.934	0.666145	49.0637		114.25	987.126	0.81	4.14
					25	226.024	0.1	25.0535		114.5	989.286	0.57	4.04
					25.02	226.115	2.58447	39.5402		114.65	990.582	0.63	3.99
					25.04	226.205	7.896	38.5417		114.7	991.014	0.6	3.83
					25.06	226.295	2.02887	23.7323		114.75	991.446	0.81	3.81
					25.08	226.386	1.15597	6.09319		114.8	991.878	0.67	3.76
					25.1	226.476	0.1	1.1194		114.85	992.31	0.6	3.77
					25.12	226.566	0.1	4.03458		114.9	992.742	0.54	3.68
					25.14	226.657	0.1	0.226757		114.95	993.174	0.77	3.71
					25.16	226.747	0.1	0.813008		115	993.606	0.95	3.71
					25.18	226.837	0.1	0.75188		115.1	994.47	0.55	3.55
					25.2	226.928	0.1	3.98089		115.15	994.902	0.62	3.64
					25.22	227.018	2.23305	6.84647		115.2	995.334	0.14	3.32
					25.24	227.108	0.629311	8.28905		115.25	995.766	0.74	3.51
					25.26	227.199	2.01068	9.54545		115.3	996.198	1.05	3.86
					25.28	227.289	8.45322	16.9734		115.35	996.63	0.69	3.86
					25.3	227.379	4.19784	8.94428		115.4	997.062	0.73	3.81
					25.32	227.47	5.71207	9.04523		115.6	998.79	0.7	3.53
					25.34	227.56	51.9779	8.84615		115.65	999.222	1.02	3.49
					25.36	227.65	356.691	32.1705		115.7	999.654	1.02	3.61
					25.38	227.741	273.994	68.7296		115.75	1000.09	1.01	3.42
					25.4	228.103	105.815	69.6721		115.8	1000.52	0.5	3.33
					25.42	228.465	236.566	70.7317		115.85	1000.95	0.95	3.48
					25.44	228.828	220.016	70.9064		115.9	1001.38	0.21	3.24
					25.46	229.19	108.873	45.1128		115.95	1001.81	0.65	3.34
					25.48	229.552	32.796	54.0404		116	1002.25	-0.15	3.17
					25.5	229.915	48.9177	61.1247		116.05	1002.68	0.85	3.58
					25.52	230.051	0.1	53.9568		116.1	1003.11	0.6	3.5
					25.54	230.188	9.20773	20.7852		116.15	1003.54	0.76	3.43
					25.56	230.325	0.1	24.2537		116.2	1003.97	0.33	3.59
					25.58	230.462	0.1	29.1667		116.25	1004.41	0.35	3.54
					25.6	230.599	0.1	15.8311		116.3	1004.84	-0.12	3.45
					25.62	230.736	0.1	15.4519		116.35	1005.27	0.85	4.35
					25.64	230.872	3.77057	16.3265		116.4	1005.7	1.04	4.06
					25.66	231.009	0.1	14.8454		116.45	1006.13	0.97	3.94
					25.68	231.146	16.118	30.5907		116.55	1007	0.72	3.66
					25.7	231.283	76.2455	90.9091		116.6	1007.43	0.74	3.34
					25.72	231.737	66.6194	48.3333		116.65	1007.86	0.76	4.09
					25.74	232.191	10.1172	48.046		116.85	1009.59	0.25	4.04
					25.76	232.48	0.1	28.4653		117.05	1011.32	0.77	4.18
					25.78	232.604	4.14756	30.9392		117.15	1012.18	0.26	4.19
					25.8	232.728	9.30334	13.5678		117.25	1013.05	0.59	4.06
					25.82	232.852	13.9528	19.943		117.3	1013.48	0.65	4.07
					25.84	232.976	0.1	17.7481		117.75	1017.37	0.46	3.84
					25.86	233.1	31.3134	35.1171		117.8	1017.8	0.62	3.72
					25.88	233.224	17.1485	23.3645		117.85	1018.23	1.21	3.82
					25.9	233.349	0.1	39.5288		117.9	1018.66	1.06	3.66
					25.92	233.473	0.1	44.4444		118	1019.53	0.64	3.75
					25.94	233.597	17.6511	51.3889		118.05	1019.96	1.12	3.69
					25.96	233.719	18.5014	49.5127		118.1	1020.39	0.43	3.74
					25.98	233.84	9.53814	41.9847		118.15	1020.82	0.47	3.87
					26	233.961	0.1	33.8028		118.25	1021.69	1	3.7
					26.02	234.082	0.1	27.5862		118.3	1022.12	0.96	3.59
					26.04	234.203	0.1	32.5175		118.35	1022.55	1.1	3.69
					26.06	234.323	0.1	15.3477		118.4	1022.98	1.11	3.69
					26.08	234.444	0.1	23.7895		118.5	1023.85	0.66	3.68
					26.1	234.565	0.1	26.0116		118.55	1024.28	0.79	3.6
					26.12	234.686	0.1	24.6377		118.6	1024.71	0.97	3.58
					26.14	234.807	22.543	29.6435		118.65	1025.14	0.74	3.14
					26.16	234.928	0.1	29.4798		118.7	1025.57	0.95	3.58
					26.18	235.049	0.1	22.3861		118.75	1026.01	0.72	3.49
					26.2	235.169	0.1	23.0024		118.8	1026.44	0.94	3.67
					26.22	235.29	0.1	23.8372		118.85	1026.87	0.97	3.53
					26.24	235.411	0.1	21.0375		118.9	1027.3	0.91	3.56
					26.26	235.532	0.1	13.0435		118.95	1027.73	0.82	3.59
					26.28	235.653	0.1	9.09091		119	1028.17	0.97	3.6
					26.3	235.774	16.8036	11.1111		119.05	1028.6	0.85	3.57
					26.32	235.895	10.9714	5.66667		119.1	1029.03	0.85	3.54
					26.34	236.015	31.8776	10		119.15	1029.46	0.98	3.64
					26.36	236.136	0.1	7.25552		119.2	1029.89	0.73	3.64
					26.38	236.257	0.1	7.40741		119.25	1030.33	0.78	3.49
					26.4	236.378	12.0358	10.9677		119.3	1030.76	0.74	3.54
					26.42	236.499	0.1	6.69546		119.35	1031.19	0.82	3.59
					26.44	236.62	30.8865	9.05263		119.4	1031.62	0.84	3.63
					26.46	236.741	0.1	9.69163		119.5	1032.49	0.68	3.63
					26.48	236.861	8.26222	19.1067		119.55	1032.92	0.71	3.69
					26.5	236.982	9.87099	13.4851		119.6	1033.35	0.9	4.01
					26.52	237.103	0.1	16.1954		119.65	1033.78	0.74	3.99
					26.54	237.224	13.9919	14.1538		119.7	1034.21	0.66	4.11
					26.56	237.345	0.1	20.8955		119.75	1034.65	0.95	4.17
					26.58	237.466	0.1	8.56031		119.8	1035.08	0.83	4.25
					26.6	237.587	0.1	6.17978		119.85	1035.51	0.89	4.1
					26.62	237.707	0.1	5.81395		119.9	1035.94	1.03	3.97
					26.64	237.828	19.8714	8.71795		119.95	1036.37	0.87	3.91
					26.66	237.949	0.1	8.867		120	1036.81	0.92	3.87
					26.68	238.07	0.1	11.6667		120.05	1037.24	0.78	3.94
					26.7	238.191	0.1	9.76562		120.1	1037.67	0.85	4.05
					26.72	238.312	0.1	5.75816		120.15	1038.1	0.69	3.85
					26.74	238.433	8.7992	6.71835		120.2	1038.53	0.7	4.05
					26.76	238.554	0.1	9.27602		120.25	1038.97	0.71	3.87
					26.78	238.674	0.1	6.47773		120.3	1039.4	0.38	3.8
					26.8	238.795	0.1	4.18118		120.35	1039.83	0.18	3.58
					26.82	238.916	11.3895	4.58333		120.45	1040.69	0.87	3.86
					26.84	239.037	0.1	1.23457		120.5	1041.13	0.75	4.03
					26.86	239.158	0.1	3.7037		120.51	1041.21	0.43	3.84
					26.88	239.279	6.64531	4.6729		120.55	1041.56	0.8	3.9
					26.9	239.4	0.1	6.18557		120.6	1041.99	0.61	3.94
					26.92	239.52	0.1	6.14334		120.65	1042.42	0.47	3.71
					26.94	239.641	0.1	3.73134		120.7	1042.85	1.13	3.99
					26.96	239.762	12.8262	6.04839		120.71	1042.94	0.36	3.46
					26.98	239.883	0.1	4.95356		120.75	1043.29	0.76	3.96
					27	240.004	0.1	3.17919		120.8	1043.72	0.59	4.04
					27.02	240.125	0.1	6.74157		120.9	1044.58	0.49	3.82
					27.04	240.246	0.1	8.08511		120.91	1044.67	0.82	3.82
					27.06	240.366	0.1	3.72881		121.11	1046.4	0.9	3.77
					27.08	240.487	0.1	3.40909		121.21	1047.26	1.04	3.13
					27.1	240.608	9.42809	7.77202		121.31	1048.12	0.93	3.31
					27.12	240.729	0.1	4.03727		121.36	1048.56	1.03	3.03
					27.14	240.85	8.45836	7.61421		121.46	1049.42	0.96	3.47
					27.16	240.971	0.1	7.45614		121.56	1050.28	0.31	2.9
					27.18	241.092	4.68256	8.13953		121.61	1050.72	0.39	3.43
					27.2	241.212	0.1	5.69395		121.66	1051.15	0.78	3.14
					27.22	241.333	7.97208	8.93471		121.71	1051.58	0.6	3.37
					27.24	241.454	4.81351	6.89655		121.76	1052.01	0.74	3.2
					27.26	241.575	0.1	5.66038		121.81	1052.44	0.67	3.41
					27.28	241.696	0.1	0.78125		121.86	1052.88	0.78	3.46
					27.3	241.817	0.1	0.598802		121.91	1053.31	0.7	3.69
					27.32	241.938	0.1	2.91262		121.96	1053.74	0.7	3.25
					27.34	242.058	0.1	5.71429		122.01	1054.17	0.58	3.59
					27.36	242.179	0.1	2.26244		122.06	1054.6	0.74	3.29
					27.38	242.3	0.1	1.6835		122.11	1055.04	0.68	3.6
					27.4	242.421	0.1	4.47761		122.21	1055.9	0.74	3.55
					27.42	242.542	2.24018	8.81356		122.26	1056.33	0.64	3.26
					27.44	242.663	0.1	9.46746		122.31	1056.76	0.56	3.81
					27.46	242.784	0.1	4.59364		122.41	1057.63	0.17	3.73
					27.48	242.904	0.1	2.73224		122.46	1058.06	0.76	4.14
					27.5	243.025	0.1	2.5974		122.51	1058.49	0.31	3.94
					27.52	243.146	198.882	11.6162		122.67	1059.87	0.61	4
					27.54	243.267	801.843	47.3684		122.81	1061.08	0.81	3.73
					27.56	243.638	1135.09	55.5085		122.86	1061.52	0.82	4.11
					27.58	244.259	1325.44	68.9542		122.91	1061.95	0.83	3.38
					27.6	244.879	2547.17	74.4094		122.96	1062.38	0.17	3.3
					27.62	245.5	1480.56	68.4746		123.01	1062.81	0.73	3.61
					27.64	246.121	446.592	70		123.06	1063.24	0.46	3.15
					27.66	246.742	777.035	74.9091		123.16	1064.11	0.83	3.49
					27.68	247.362	666.408	76.6798		123.21	1064.54	0.8	3.39
					27.7	247.983	507.262	68.8073		123.26	1064.97	0.75	3.5
					27.72	248.101	146.481	71.1944		123.31	1065.4	0.61	3.23
					27.74	248.22	111.793	71.8101		123.41	1066.27	0.02	3.06
					27.76	248.338	58.7725	78.4983		123.46	1066.7	0.74	3.46
					27.78	248.456	145.99	65.8436		123.51	1067.13	0.8	3.68
					27.8	248.574	76.2225	66.6667		123.56	1067.56	0.64	3.64
					27.82	248.692	75.7054	71.0383		123.61	1068	0.7	3.4
					27.84	248.81	97.8431	77.7778		123.66	1068.43	0.68	3.55
					27.86	248.928	57.9581	74.8148		123.71	1068.86	0.68	3.46
					27.88	249.047	131.472	55.6391		123.76	1069.29	0.54	3.75
					27.9	249.165	162.283	74.0331		123.86	1070.16	0.56	3.73
					27.92	249.283	448.23	71.8894		123.91	1070.59	0.6	3.36
					27.94	249.401	514.242	83.0508		123.96	1071.02	0.51	3.83
					27.96	249.624	804.978	97.0213		124.06	1071.88	0.63	4.03
					27.98	249.847	1027.18	100		124.16	1072.75	0.67	4.01
					28	250.07	398.647	97.861		124.21	1073.18	0.47	4.13
					28.02	250.292	706.794	89.5833		124.26	1073.61	0.82	4.03
					28.04	250.515	135.731	97.7444		124.31	1074.04	0.97	4.13
					28.06	250.738	68.3594	88.2353		124.36	1074.48	0.61	4.05
					28.08	250.961	9.38382	83.3333		124.41	1074.91	0.69	4.22
					28.1	251.184	208.127	95.0311		124.46	1075.34	0.46	4.22
					28.12	251.407	232.12	94.2029		124.56	1076.2	0.41	4.15
					28.14	251.63	180.073	97.2678		124.66	1077.07	0.54	4.21
					28.16	251.853	97.9261	98.3784		124.71	1077.5	0.25	4.36
					28.18	252.075	140.073	99.005		124.86	1078.8	0.78	3.39
					28.2	252.298	67.433	98.773		124.91	1079.23	0.25	3.96
					28.22	252.521	247.271	86.3946		124.96	1079.66	0.83	3.25
					28.24	252.744	273.939	93.2075		125.16	1081.39	-0.14	4.11
					28.26	252.967	178.08	93.2367		125.21	1081.82	0.42	3.99
					28.28	253.19	159.654	90.1639		125.26	1082.25	0.25	3.93
					28.3	253.413	48.1769	87.0647		125.31	1082.68	0.43	4.42
					28.32	253.635	65.0482	78.271		125.36	1083.12	0.85	4.16
					28.34	253.858	48.0544	88.3333		125.51	1084.41	0.62	4.37
					28.36	254.081	123.557	92.9577		125.61	1085.28	0.57	4.15
					28.38	254.304	71.0369	96.0159		125.76	1086.57	0.3	4.5
					28.4	254.527	32.8533	96.7105		125.91	1087.87	0.75	4.06
					28.42	254.75	26.875	92.5		126.06	1089.16	0.41	4.18
					28.44	254.973	24.3829	95.2381		126.11	1089.6	0.69	4.42
					28.46	255.196	19.0237	95.7447		126.26	1090.89	0.53	4.15
					28.48	255.418	19.3864	95.9839		126.51	1093.05	0.65	4.03
					28.5	255.641	11.4122	92.6606		126.66	1094.35	0.59	4.14
					28.52	255.864	66.5431	93.6548		126.71	1094.78	0.41	3.85
					28.54	256.087	91.8981	86.9822		126.76	1095.21	0.51	4.06
					28.56	256.31	147.281	83.3811		126.96	1096.94	0.44	4.07
					28.58	256.533	141.949	77.0563		127.06	1097.8	0.52	4.13
					28.6	256.756	157.896	83.5735		127.11	1098.24	0.56	4
					28.62	256.979	193.38	83.5694		127.16	1098.67	0.49	4.13
					28.64	257.201	309.732	83.3898		127.31	1099.96	0.39	3.88
					28.66	257.424	190.039	64.9733		127.36	1100.4	0.34	4.12
					28.68	257.647	115.374	46.6667		127.41	1100.83	0.4	4.28
					28.7	257.87	85.5346	49.0706		127.56	1102.12	0.06	3.88
					28.72	258.093	149.88	74.1697		127.61	1102.56	0.45	3.99
					28.74	258.316	127.962	84.2424		127.66	1102.99	-0.01	3.69
					28.76	258.539	311.536	90.0709		127.76	1103.85	0.15	3.87
					28.78	258.761	213.796	94.0299		127.86	1104.72	0.17	4.09
					28.8	258.984	264.328	96.5517		127.91	1105.15	0.23	3.91
					28.82	259.207	209.063	97.7099		127.96	1105.58	0.55	4
					28.84	259.43	104.603	90.9677		128.01	1106.01	0.13	3.78
					28.86	259.653	128.224	90.4605		128.26	1108.17	0.21	3.62
					28.88	259.876	125.548	85.7651		128.31	1108.6	0.07	4.17
					28.9	260.099	92.819	82		128.33	1108.78	-0.16	3.61
					28.92	260.322	73.717	62.2222		128.36	1109.04	0.81	3.91
					28.94	260.544	64.9705	91.7563		128.66	1111.63	0.78	3.64
					28.96	260.767	92.3855	87.9599		128.73	1112.23	0.31	3.52
					28.98	260.99	48.902	86.7725		128.83	1113.1	0.04	3.44
					29	261.213	29.65	88.3895		128.93	1113.96	0.44	3.5
					29.02	261.436	48.3876	86.3426		129.03	1114.83	0.41	3.47
					29.04	261.659	34.8496	90.184		129.23	1116.55	0.64	3.41
					29.06	261.882	52.1656	93.1472		129.83	1121.74	0.44	3.17
					29.08	262.105	26.0951	90.538		130.03	1123.47	0.37	3.11
					29.1	262.327	41.2899	94.5098		130.13	1124.33	0.44	3.12
					29.12	262.55	47.1966	94.9886		130.44	1127.01	0.56	3.05
					29.14	262.773	41.6353	95.7483		130.48	1127.35	0.33	3.02
					29.16	262.996	112.719	97.8389		130.58	1128.22	0.31	3.1
					29.18	263.219	90.1925	93.6019		130.63	1128.65	0.67	3.04
					29.2	263.442	70.3966	82.5784		130.73	1129.51	0.82	3.04
					29.22	263.665	51.9219	58		130.78	1129.95	0.82	3.05
					29.24	263.887	23.6515	54.9145		130.83	1130.38	0.71	3.05
					29.26	264.11	170.927	76.1364		130.84	1130.46	0.62	3.05
					29.28	264.333	522.035	80.9129		130.88	1130.81	0.77	2.94
					29.3	264.556	343.411	81.6229		130.93	1131.24	0.73	2.98
					29.32	264.779	212.075	84.2975		131.03	1132.11	0.69	2.92
					29.34	265.002	93.8791	79.6825		131.08	1132.54	0.5	2.99
					29.36	265.225	131.787	70.5674		131.18	1133.4	0.47	3.1
					29.38	265.448	58.7742	70.3237		131.24	1133.92	0.65	3.03
					29.4	265.67	173.942	73.236		131.28	1134.27	0.48	3.04
					29.42	265.893	195.248	71.4286		131.33	1134.7	0.28	3
					29.44	266.116	455.413	65.0485		131.38	1135.13	0.69	2.94
					29.46	266.369	854.977	70.0389		131.43	1135.56	0.64	2.98
					29.48	266.651	1436.97	75.2988		131.48	1135.99	0.25	2.98
					29.5	266.934	2029.68	86.8106		131.63	1137.29	0.46	3.08
					29.52	267.216	1153.88	87.3239		131.78	1138.59	0.72	3.12
					29.54	267.499	1470.06	82.1678		131.81	1138.85	0.67	3.23
					29.56	267.781	702.199	85.8896		131.84	1139.1	0.5	3.01
					29.58	268.064	768.062	80.6683		131.98	1140.31	0.83	3.05
					29.6	268.346	484	78.9047		132.03	1140.75	0.88	3.06
					29.62	268.629	154.152	83.5017		132.28	1142.91	0.97	3.79
					29.64	268.911	264.563	87.0079		132.33	1143.34	0.92	3.1
					29.66	269.194	264.018	83.2323		132.53	1145.07	0.9	3.19
					29.68	269.476	382.266	85.4251		132.58	1145.5	0.5	3.22
					29.7	269.759	276.48	84.0637		132.73	1146.79	0.68	3.19
					29.72	270.041	273.682	84.7788		132.83	1147.66	0.7	3.34
					29.74	270.324	204.848	86.4078		133.03	1149.39	0.63	3.63
					29.76	270.606	132.521	80.1653		133.18	1150.68	0.79	3.39
					29.78	270.889	203.454	77.6942		133.23	1151.11	0.94	3.4
					29.8	271.171	135.273	79.8578		133.53	1153.71	0.51	3.31
					29.82	271.454	342.59	80.1852		133.58	1154.14	0.54	3.27
					29.84	271.736	171.642	66.3043		133.63	1154.57	0.87	3.45
					29.86	272.019	97.9261	54.4762		133.65	1154.74	0.68	3.32
					29.88	272.301	191.868	43.4018		133.68	1155	0.59	3.61
					29.9	272.584	696.485	80.4781		133.78	1155.87	0.66	3.32
					29.92	272.866	1100.98	95.2586		133.83	1156.3	0.89	3.36
					29.94	273.149	1085.25	93.3852		133.85	1156.47	0.82	3.45
					29.96	273.431	1126.83	92.7326		133.88	1156.73	0.33	3.11
					29.98	273.714	1047.67	95		133.9	1156.9	0.5	3.49
					30	273.996	1363.81	91.8455		133.93	1157.16	0.84	3.29
					30.02	274.279	745.688	86.6667		133.95	1157.33	0.05	3.33
					30.04	274.561	598.877	92.5208		133.98	1157.59	0.74	3.33
					30.06	274.844	486.607	92.0863		134	1157.77	0.23	3.41
					30.08	275.126	373.496	94.9254		134.15	1159.06	0.6	3.31
					30.1	275.409	285.747	92.6724		134.45	1161.65	0.73	3.34
					30.12	275.691	378.335	94.3182		134.55	1162.52	0.76	3.44
					30.14	275.974	246.932	89.1447		134.65	1163.38	0.69	3.5
					30.16	276.256	405.75	90.3427		134.7	1163.81	0.88	3.42
					30.18	276.539	300.024	85.3846		134.75	1164.25	0.87	3.44
					30.2	276.821	221.668	80.5732		134.8	1164.68	0.72	3.35
					30.22	277.104	181.295	78.7402		134.85	1165.11	0.64	3.43
					30.24	277.386	128.684	71.261		134.9	1165.54	1.04	3.59
					30.26	277.668	102.573	72.2543		134.95	1165.97	0.89	3.55
					30.28	277.951	43.2703	57.8231		135.05	1166.84	0.72	3.53
					30.3	278.233	48.1377	43.418		135.1	1167.27	0.68	3.36
					30.32	278.516	19.4626	45.7792		135.15	1167.7	0.62	3.58
					30.34	278.798	19.6122	37.1901		135.2	1168.13	0.66	3.61
					30.36	279.05	21.3483	23.4146		135.25	1168.57	0.5	3.43
					30.38	279.271	96.8864	60.2446		135.3	1169	0.83	3.26
					30.4	279.492	79.7846	80.2589		135.35	1169.43	0.15	3.32
					30.42	279.712	75.2976	85.9589		135.4	1169.86	0.14	3.51
					30.44	279.933	130.56	89.9267		135.45	1170.29	0.53	3.36
					30.46	280.154	209.221	89.0785		135.5	1170.73	0.41	3.68
					30.48	280.375	80.6775	44.1358		135.55	1171.16	0.5	3.28
					30.5	280.596	38.0983	26.8882		135.65	1172.02	0.61	3.61
					30.52	280.816	30.884	31.746		135.75	1172.89	0.66	3.7
					30.54	281.037	56.5747	35.9116		135.9	1174.18	0.31	3.72
					30.56	281.258	49.9701	58.597		135.95	1174.61	0.94	4.29
					30.58	281.479	80.2144	72.14		136.1	1175.91	-0.14	4.25
					30.6	281.699	148.248	78.209		136.4	1178.5	1.03	3.6
					30.62	281.931	66.2903	76.8546		136.5	1179.37	1.32	3.89
					30.64	282.162	29.1013	53.1959		136.6	1180.23	0.88	3.98
					30.66	282.393	27.502	75.1181		136.7	1181.09	0.57	3.62
					30.68	282.624	17.0784	81.7204		136.75	1181.53	0.84	3.34
					30.7	282.855	16.2752	64.7059		136.85	1182.39	0.91	3.18
					30.72	283.086	6.09813	39.1156		136.9	1182.82	0.69	3.22
					30.74	283.317	8.41277	39.0052		136.95	1183.25	0.86	3.26
					30.76	283.549	11.1269	28.2869		137	1183.69	0.33	3.62
					30.78	283.78	0.1	27.5641		137.05	1184.12	0.89	3.37
					30.8	284.011	10.5987	18.7032		137.1	1184.55	0.86	3.22
					30.82	284.242	7.59298	22.4057		137.15	1184.98	0.62	3.09
					30.84	284.473	20.6194	26.2156		137.2	1185.41	0.14	2.99
					30.86	284.704	6.64218	28.5444		137.3	1186.28	0.54	3.05
					30.88	284.935	22.1419	38.7244		137.35	1186.71	0.35	3.12
					30.9	285.166	21.0561	57.6369		137.45	1187.57	0.76	3.88
					30.92	285.398	10.9364	65.6338		137.5	1188.01	0.89	3.35
					30.94	285.629	39.4887	76.9811		137.55	1188.44	0.68	3.34
					30.96	285.824	8.103	81.25		137.6	1188.87	0.57	3.44
					30.98	285.982	8.48794	78.7022		137.65	1189.3	0.58	3.5
					31	286.141	7.50998	78.4135		137.7	1189.73	0.75	3.7
					31.02	286.3	14.2187	68.4848		137.75	1190.17	0.45	3.5
					31.04	286.458	25.3316	70.7457		137.8	1190.6	0.19	3.57
					31.06	286.617	18.2922	65.0391		137.85	1191.03	0.59	3.52
					31.08	286.776	37.9848	68.8504		137.9	1191.46	0.71	3.47
					31.1	286.934	40.9163	70.4036		137.95	1191.89	0.44	3.83
					31.12	287.093	9.5857	66.2651		138	1192.33	0.37	3.78
					31.14	287.252	9.7911	61		138.05	1192.76	0.43	3.22
					31.16	287.411	26.9757	72.028		138.1	1193.19	0.27	3.59
					31.18	287.569	5.2713	61.4221		138.25	1194.49	0.25	3.73
					31.2	287.728	10.1455	63.0814		138.3	1194.92	0.46	3.66
					31.22	287.887	14.8042	69.4079		138.4	1195.78	0.32	3.7
					31.24	288.045	19.945	60.9412		138.65	1197.94	-0.29	3.75
					31.26	288.204	9.30598	62.6243		138.7	1198.37	0.15	3.54
					31.28	288.363	18.1231	56.1265		139	1200.97	-0.32	3.18
					31.3	288.521	0.1	54.7872		139.25	1203.13	0.44	4.28
					31.32	288.68	0.1	50.4983		139.3	1203.56	0.51	4.32
					31.34	288.839	29.3104	48.5523		139.6	1206.15	0.89	4.42
					31.36	288.997	30.194	48.3871		140.05	1210.04	0.3	4.05
					31.38	289.156	0.1	56.3063		140.1	1210.47	0.33	4.02
					31.4	289.315	26.0867	40.7166		140.15	1210.9	0.35	4.1
					31.42	289.474	8.81578	67.8571		140.2	1211.34	0.35	4.08
					31.44	289.632	0.1	53.5211		140.35	1212.63	0.61	3.86
					31.46	289.791	38.4168	40.6452		140.4	1213.06	0.25	3.96
					31.48	289.95	14.1886	42.517		140.45	1213.5	0.44	3.81
					31.5	290.108	21.5047	43.4783		140.55	1214.36	0.39	3.55
					31.52	290.267	50.2567	47.2222		140.65	1215.22	0.69	3.55
					31.54	290.426	24.5574	44.2771		140.75	1216.09	0.29	3.45
					31.56	290.564	108.012	67.8218		140.85	1216.95	-0.05	3.23
					31.58	290.683	323.896	76.4095		140.9	1217.38	0.03	3.17
					31.6	290.802	349.266	92.3729		140.95	1217.82	0.05	3.87
					31.62	290.92	501.471	94.08		141.1	1219.11	0.27	3.31
					31.64	291.039	547.109	94.6108		141.32	1221.01	0.01	3.53
					31.66	291.157	557.494	97.1477		141.37	1221.44	0.28	3.17
					31.68	291.276	252.019	91.9236		141.42	1221.88	0.07	3.14
					31.7	291.395	201.239	90.3571		141.47	1222.31	1.02	3.8
					31.72	291.513	181.162	92.5373		141.62	1223.6	0.81	3.56
					31.74	291.632	245.939	86.8182		141.67	1224.04	0.81	3.44
					31.76	291.751	65.7594	81.0985		141.72	1224.47	0.43	3.88
					31.78	291.869	114.467	73.7179		141.87	1225.76	0.64	3.19
					31.8	291.988	6.71567	59.8333		141.92	1226.2	0.66	3.26
					31.82	292.106	32.7475	44.0299		141.97	1226.63	0.37	3.14
					31.84	292.225	66.0522	62.6645		142.42	1230.52	0.71	3.01
					31.86	292.344	66.6281	58.9786		142.57	1231.81	0.9	3.45
					31.88	292.462	180.318	77.7778		142.67	1232.68	0.83	3.26
					31.9	292.581	355.656	90.4673		142.72	1233.11	0.82	3.38
					31.92	292.7	199.726	87.1036		142.74	1233.28	0.85	3.19
					31.94	292.818	329.27	92.8121		142.77	1233.54	0.97	3.15
					31.96	292.937	220.95	92.1897		142.82	1233.97	0.81	3.27
					31.98	293.055	146.763	87.6582		142.87	1234.4	0.87	3.15
					32	293.174	189.379	84.6369		142.92	1234.84	0.94	3.2
					32.02	293.293	63.9268	90.0151		142.97	1235.27	0.97	3.21
					32.04	293.411	45.2499	90.6736		143.02	1235.7	1.15	3.27
					32.06	293.53	83.0195	83.2		143.07	1236.13	0.7	3.28
					32.08	293.649	18.9763	67.052		143.12	1236.56	0.77	3.27
					32.1	293.767	28.2735	57.7193		143.14	1236.74	0.51	3.1
					32.12	293.886	32.1524	48.1605		143.28	1237.95	1.08	3.14
					32.14	294.004	31.168	37.3853		143.34	1238.46	0.79	3.18
					32.16	294.123	21.0228	50.1241		143.42	1239.16	0.93	3.2
					32.18	294.242	26.5955	66.9643		143.47	1239.59	0.62	3.1
					32.2	294.36	28.9115	74.8673		143.52	1240.02	0.62	3.33
					32.22	294.479	80.2001	79.3187		143.57	1240.45	1.01	3.14
					32.24	294.598	47.5074	81.4815		143.64	1241.06	1.04	3.23
					32.26	294.694	32.3703	74.5547		143.74	1241.92	1.02	3.19
					32.28	294.769	20.603	44.1176		143.77	1242.18	1	3.18
					32.3	294.844	10.233	32.6613		143.79	1242.35	1.03	2.92
					32.32	294.918	5.36316	29.9383		143.84	1242.78	1.17	3.35
					32.34	294.993	14.2697	26.8687		143.94	1243.65	1.11	3.3
					32.36	295.068	3.00566	19.7987		143.97	1243.91	1.13	3.22
					32.38	295.142	9.58289	15.8228		143.99	1244.08	0.7	3.35
					32.4	295.217	17.7295	20.362		144.04	1244.51	0.99	3.26
					32.42	295.291	0.1	9.85222		144.09	1244.94	1.06	3.41
					32.44	295.366	6.76778	10.9615		144.14	1245.38	1.05	3.2
					32.46	295.441	11.3045	16.5165		144.19	1245.81	0.83	3.49
					32.48	295.515	9.94494	14.2566		144.24	1246.24	1.08	3.04
					32.5	295.59	7.93546	14.7887		144.29	1246.67	1.1	3.01
					32.52	295.665	9.57867	9.38272		144.34	1247.1	1	3.14
					32.54	295.739	9.94691	20.4082		144.39	1247.54	1.26	3.24
					32.56	295.814	14.2575	46.7213		144.44	1247.97	1.02	3.24
					32.58	295.889	14.9227	43.4286		144.49	1248.4	1.14	3.32
					32.6	295.963	7.69734	27.6536		144.54	1248.83	0.85	3.29
					32.62	296.263	17.2469	37.7551		144.59	1249.26	1.09	3.12
					32.64	296.562	10.5959	29.9559		144.64	1249.7	1	3.2
					32.66	296.862	21.211	21.8509		144.69	1250.13	1.05	3.04
					32.68	297.161	13.6149	24.1645		144.74	1250.56	0.99	3.18
					32.7	297.461	5.28387	34.1137		144.79	1250.99	1.04	3.11
					32.72	297.76	1.76771	22.8659		144.84	1251.42	0.86	3.1
					32.74	298.06	4.15268	13.7795		144.89	1251.86	0.92	3.04
					32.76	298.359	9.05731	16.2602		144.94	1252.29	0.99	3.18
					32.78	298.659	0.1	10.1093		144.99	1252.72	0.84	2.83
					32.8	298.958	0.1	2.91971		145.04	1253.15	0.75	3.07
					32.82	299.257	0.1	2.45747		145.09	1253.58	0.84	2.74
					32.84	299.557	0.1	2.52525		145.14	1254.02	0.2	3.01
					32.86	299.856	0.1	2.5		145.19	1254.45	1.04	3.11
					32.88	300.041	7.37052	4.30328		145.24	1254.88	1.04	3.42
					32.9	300.226	4.89473	25.0916		145.29	1255.31	0.84	2.94
					32.92	300.411	4.61722	5.48173		145.39	1256.18	0.49	3.07
					32.94	300.596	16.9554	3.38462		145.44	1256.61	0.87	3.24
					32.96	300.78	9.06108	1.75439		145.49	1257.04	0.91	3.08
					32.98	300.965	5.04667	2.73349		145.84	1260.06	0.88	3.14
					33	301.15	0.1	1.9802		145.88	1260.41	1.03	3.21
					33.02	301.335	7.8435	1.94175		145.96	1261.1	0.63	3.1
					33.04	301.52	13.5341	2.86344		147.16	1271.47	0.95	3.14
					33.06	301.705	19.1476	1.41844		147.24	1272.16	0.85	3.07
					33.08	301.889	8.86352	2.13523		147.32	1272.85	0.77	3.15
					33.1	302.074	36.5309	4.16667		147.36	1273.2	0.82	3.08
					33.12	302.259	4.66556	1.87891		147.4	1273.54	0.82	3.12
					33.14	302.444	16.563	1.26582		147.4	1273.54	0.68	3.08
					33.16	302.629	7.58713	1.57895		147.44	1273.89	0.87	3.12
					33.18	302.814	8.61403	2.38806		147.48	1274.23	0.81	3.25
					33.2	302.998	7.66233	2.29508		147.52	1274.58	0.77	3.14
					33.22	303.183	18.7155	3.52113		147.56	1274.93	0.39	3.22
					33.24	303.368	8.01687	3.26409		147.6	1275.27	0.97	3.25
					33.26	303.553	7.4903	2.2113		147.64	1275.62	0.34	3.2
					33.28	303.738	17.4395	2.68817		147.64	1275.62	0.85	2.99
					33.3	303.922	15.8927	3.9267		147.68	1275.96	0.13	2.24
					33.32	304.107	25.4868	3.81679		147.72	1276.31	0.52	3.29
					33.34	304.292	14.9389	3.20285		147.76	1276.65	0.56	3.12
					33.36	304.477	17.7796	6.19835		147.8	1277	0.86	3.11
					33.38	304.662	17.4418	15.3257		147.84	1277.35	0.86	3.19
					33.4	304.861	38.3661	11.3712		147.88	1277.69	0.7	3.27
					33.42	305.06	12.8779	12.4169		147.92	1278.04	0.67	3.19
					33.44	305.26	126.725	24.7191		147.96	1278.38	0.88	3.29
					33.46	305.459	163.463	42.3888		148	1278.73	0.83	3.13
					33.48	305.658	540.945	82.9231		148.04	1279.07	0.9	3.17
					33.5	305.858	243.805	75.5725		148.08	1279.42	0.85	3.1
					33.52	306.057	69.8602	52.2436		148.2	1280.46	0.82	3.4
					33.54	306.256	69.5344	36.5217		148.28	1281.15	0.76	3.27
					33.56	306.456	34.1109	36.7953		148.4	1282.18	0.64	3.27
					33.58	306.655	24.6446	37.4702		148.44	1282.53	0.54	3.16
					33.6	306.854	100.086	26.8235		148.48	1282.87	0.82	3.29
					33.62	307.054	10.4209	13.9785		148.52	1283.22	0.74	3.27
					33.64	307.253	10.241	10.1538		148.56	1283.57	0.63	3.22
					33.66	307.452	30.8692	8.67052		148.6	1283.91	0.8	3.22
					33.68	307.652	46.3027	15.0327		148.68	1284.6	0.72	3.23
					33.7	307.851	0.1	16.2963		148.72	1284.95	0.78	3.18
					33.72	308.05	10.1724	21.3376		148.76	1285.29	0.72	3.17
					33.74	308.249	26.3596	31.383		148.84	1285.99	0.66	3.34
					33.76	308.449	40.4836	56.057		148.92	1286.68	0.68	3.32
					33.78	308.648	70.2754	65.7407		149.08	1288.06	0.58	3.28
					33.8	308.847	112.164	80.1282		149.08	1288.06	0.34	3.26
					33.82	309.015	160.576	85.8974		149.12	1288.4	0.15	3.12
					33.84	309.182	118.638	86.4754		149.56	1292.21	0.33	3.8
					33.86	309.35	36.294	86.8976		149.8	1294.28	0.5	3.98
					33.88	309.517	5.14334	75.6856		150.2	1297.74	0.44	4.28
					33.9	309.684	26.1339	75.1256		150.61	1301.28	0.74	4.02
					33.92	309.852	30.1517	67.4089		151.05	1305.08	0.33	4.1
					33.94	310.019	9.96284	80.5333		151.05	1305.08	0.17	4.19
					33.96	310.187	21.6876	75.5814		152.57	1318.21	0.12	3.66
					33.98	310.354	29.6203	73.6842		153.97	1330.31	0.71	3.27
					34	310.521	15.2062	79.1667		154.13	1331.69	0.39	3.19
					34.02	310.689	0.1	79.4258		154.57	1335.49	0.72	2.98
					34.04	310.856	0.1	78.5558		155.03	1339.47	0.95	3.02
					34.06	311.023	13.7928	76.6071		155.47	1343.27	0.66	2.96
					34.08	311.191	13.5341	74.73		155.63	1344.65	0.62	2.99
					34.1	311.358	8.6883	69.1919		155.66	1344.91	0.63	3.02
					34.12	311.526	13.3122	74.8148		155.81	1346.21	0.68	3.3
					34.14	311.693	21.5334	71.2159		156.26	1350.09	0.63	3
					34.16	311.86	22.9018	72.8643		156.71	1353.98	0.41	3.11
					34.18	312.028	0.1	76.6854		157.16	1357.87	-0.58	2.83
					34.2	312.195	27.5914	65.252		157.76	1363.05	-0.08	3.91
					34.22	312.363	14.8072	68.559		159.26	1376.01	0.73	3.67
					34.24	312.53	44.2041	55.2826		160.16	1383.79	0.72	3.36
					34.26	312.697	113.557	53.0717		160.31	1385.09	0.95	3.32
					34.28	312.865	72.8078	43.3566		160.76	1388.97	1.05	3.24
					34.3	313.032	34.3194	22.6667		161.01	1391.13	0.84	3.23
					34.32	313.2	10.0179	15.2542		161.06	1391.57	0.82	3.2
					34.34	313.367	46.4265	18.5345		161.06	1391.57	0.85	3.25
					34.36	313.534	20.9496	25.7028		161.11	1392	0.94	3.25
					34.38	313.702	61.7967	28.8546		161.16	1392.43	0.8	3.25
					34.4	313.869	47.2542	17.4731		161.21	1392.86	0.92	3.37
					34.42	314.036	29.7187	14.4695		161.26	1393.29	0.36	3.3
					34.44	314.204	31.4725	14.4304		161.26	1393.29	0.42	3.32
					34.46	314.371	14.5426	9.01857		161.36	1394.16	0.83	3.35
					34.48	314.539	24.7771	13.1653		161.36	1394.16	0.76	3.32
					34.5	314.706	0.1	8.91089		161.41	1394.59	0.75	3.28
					34.52	314.873	2.9975	9.03733		161.46	1395.02	0.57	3.19
					34.54	315.041	4.58934	9.15842		161.51	1395.45	0.64	3.3
					34.56	315.208	0.1	9		161.56	1395.89	0.69	3.39
					34.58	315.376	0.1	9.87124		161.56	1395.89	0.59	3.44
					34.6	315.543	26.3978	16.0221		161.61	1396.32	0.63	3.4
					34.62	315.71	35.0854	21.223		161.66	1396.75	0.53	3.49
					34.64	315.878	8.92191	28.6863		161.71	1397.18	0.63	3.5
					34.66	316.045	6.94785	20.4819		161.76	1397.61	0.67	3.34
					34.68	316.213	51.1798	16.955		161.81	1398.05	0.52	3.39
					34.7	316.38	336.736	54.8052		161.86	1398.48	0.68	3.3
					34.72	316.547	401.858	73.064		161.96	1399.34	0.33	3.57
					34.74	316.715	209.631	88.3817		162.01	1399.77	0.7	3.55
					34.76	316.882	240.411	89.1239		162.06	1400.21	-0.21	3.47
					34.78	317.049	201.338	86.3014		162.16	1401.07	0.43	3.56
					34.8	317.217	32.1053	91.369		162.26	1401.93	0.34	3.66
					34.82	317.384	150.844	86.0058		162.31	1402.37	0.45	3.65
					34.84	317.552	39.0389	94.8276		162.36	1402.8	0.06	3.73
					34.86	317.719	46.2261	91.1681		162.41	1403.23	0.2	3.74
					34.88	317.886	22.6114	93.4708		162.46	1403.66	0.05	3.89
					34.9	318.054	57.2633	88.4758		162.51	1404.09	0.36	4.12
					34.92	318.221	15.0906	90.3571		162.56	1404.53	-0.03	3.98
					34.94	318.389	15.5068	77.9221		162.61	1404.96	-0.1	3.98
					34.96	318.556	13.0162	81.25		162.66	1405.39	-0.19	4.1
					34.98	318.723	5.94902	65.3543		162.71	1405.82	0.25	3.92
					35	318.891	2.51692	67.8233		162.81	1406.69	0.19	4.01
					35.02	319.058	2.94596	71.5789		162.86	1407.12	0.64	3.87
					35.04	319.225	6.15946	87.9845		162.86	1407.12	-0.15	4.05
					35.06	319.393	7.79527	79.5556		162.91	1407.55	0.08	3.91
					35.08	319.56	0.1	69.3396		163.01	1408.41	-0.14	3.87
					35.1	319.728	1.51543	36.0269		163.06	1408.85	0.53	3.73
					35.12	319.831	0.1	9.84456		163.11	1409.28	-0.06	3.85
					35.14	319.934	3.85881	14.7929		163.16	1409.71	0.3	3.78
					35.16	320.038	2.92835	11.5942		163.21	1410.14	-0.26	3.74
					35.18	320.141	9.32722	17.4905		163.46	1412.3	0.46	3.68
					35.2	320.245	16.882	5.9952		163.55	1413.08	-0.07	3.61
					35.22	320.348	0.1	5.76923		163.56	1413.17	-0.02	3.71
					35.24	320.451	2.86148	4.64481		163.61	1413.6	0.24	3.63
					35.26	320.555	5.67686	6.14887		163.61	1413.6	-0.05	3.61
					35.28	320.658	0.1	6.70732		163.61	1413.6	0.12	3.53
					35.3	320.762	0.1	3.7037		163.61	1413.6	-0.03	3.63
					35.32	320.865	0.1	2.37288		163.61	1413.6	0.01	3.43
					35.34	320.968	6.68572	3.23326		163.61	1413.6	0.01	3.41
					35.36	321.072	16.0026	9.71223		163.65	1413.94	0.51	3.5
					35.38	321.175	18.6292	10.4121		163.75	1414.81	0.4	3.85
					35.4	321.279	13.4241	10.582		163.81	1415.33	0.46	3.68
					35.42	321.382	16.661	15.8025		163.85	1415.67	0.27	3.76
					35.44	321.485	11.2291	5.75758		163.86	1415.76	0	3.66
					35.46	321.589	8.18489	14.2857		163.91	1416.19	0.08	3.46
					35.48	321.692	8.6883	6.72515		163.91	1416.19	0.12	3.32
					35.5	321.796	8.90088	15.544		163.95	1416.54	0.27	3.47
					35.52	321.899	15.5645	26.6932		163.95	1416.54	0.17	3.59
					35.54	322.002	14.7856	17.6991		164.25	1419.13	0.65	3.78
					35.56	322.106	8.87073	17.7273		164.31	1419.65	0.58	3.69
					35.58	322.209	11.8517	7.90191		164.51	1421.37	0.07	3.1
					35.6	322.313	5.13066	15.6118		164.55	1421.72	0.6	3.59
					35.62	322.416	4.66295	14.6341		164.95	1425.18	0.65	3.48
					35.64	322.519	13.8531	12.7208		165.01	1425.69	0.09	3.46
					35.66	322.623	47.5543	13.3005		165.05	1426.04	0.87	3.03
					35.68	322.726	23.6438	20.3704		165.11	1426.56	0.58	3.22
					35.7	322.83	0.1	10.3774		165.15	1426.9	1.29	3.08
					35.72	322.933	37.3645	29.3447		165.25	1427.77	0.48	3.16
					35.74	323.036	13.4929	21.8107		165.31	1428.29	0.9	3.31
					35.76	323.14	13.2687	22.1865		165.51	1430.01	1.01	3.43
					35.78	323.243	15.2495	22.8029		165.55	1430.36	0.48	3.26
					35.8	323.347	9.29188	4.73373		165.61	1430.88	0.88	3.24
					35.82	323.45	8.54104	23.3577		165.65	1431.22	0.91	3.19
					35.84	323.553	16.3974	14.9877		165.75	1432.09	0.99	3.38
					35.86	323.657	7.24764	14.7208		165.75	1432.09	0.92	3.22
					35.88	323.76	12.6507	11.1821		165.81	1432.61	0.94	3.12
					35.9	323.864	8.40414	13.5699		165.85	1432.95	0.86	3.19
					35.92	323.967	13.7674	14.4105		165.91	1433.47	0.82	3.22
					35.94	324.07	4.20941	16.9065		165.95	1433.82	0.62	3.2
					35.96	324.174	4.40744	10.7368		166.01	1434.33	0.78	3.18
					35.98	324.277	0.1	8.77193		166.05	1434.68	0.66	3.35
					36	324.38	0.1	3.32226		166.15	1435.54	0.73	3
					36.02	324.484	0.1	0.753012		166.21	1436.06	0.69	3.05
					36.04	324.587	12.6098	2.97297		166.25	1436.41	0.82	3.12
					36.06	324.691	13.9608	7.31707		166.31	1436.93	0.69	3.15
					36.08	324.794	38.5962	8.67769		166.35	1437.27	0.62	3.21
					36.1	324.897	8.37729	18.5185		166.41	1437.79	0.61	3.06
					36.12	325.001	15.001	16.1172		166.45	1438.14	0.69	3.1
					36.14	325.104	0.1	14.2857		166.51	1438.65	0.73	3.15
					36.16	325.208	7.4302	8.65385		166.55	1439	0.87	3.41
					36.18	325.311	4.10601	11.2195		166.61	1439.52	0.72	3.09
					36.2	325.414	3.36231	5.5		166.65	1439.86	0.58	3.18
					36.22	325.518	4.98773	5.07614		166.71	1440.38	0.71	3.1
					36.24	325.621	7.21269	9.41704		166.75	1440.73	0.81	3.45
					36.26	325.725	4.18267	5.33333		166.81	1441.25	0.65	3.26
					36.28	325.828	0.1	5		166.85	1441.59	0.68	3.09
					36.3	325.931	0.1	0.862069		166.91	1442.11	0.81	3.28
					36.32	326.035	0.1	0.862069		166.95	1442.46	0.75	3.21
					36.34	326.138	0.1	0.381679		167.05	1443.32	0.73	3.19
					36.36	326.242	4.05355	0.347222		167.15	1444.18	0.73	3.34
					36.38	326.345	1.89614	1.03896		167.21	1444.7	0.7	3.41
					36.4	326.448	7.05169	2.41379		167.25	1445.05	0.64	3.41
					36.42	326.552	3.24527	1.95122		167.31	1445.57	0.63	3.33
					36.44	326.655	9.28836	2.5974		167.35	1445.91	0.77	3.42
					36.46	326.759	3.90319	2.22222		167.45	1446.78	0.49	3.42
					36.48	326.862	3.58698	2.30906		167.55	1447.64	0.45	3.45
					36.5	326.965	3.63865	1.5873		167.61	1448.16	0.62	3.44
					36.52	327.069	0.1	1.70455		168.25	1453.69	0.59	3.52
					36.54	327.172	3.19747	2.7933		168.45	1455.42	0.46	3.75
					36.56	327.276	0.1	6.55738		168.75	1458.01	0.59	3.74
					36.58	327.379	3.67542	2.6087		168.85	1458.87	0.75	3.6
					36.6	327.482	11.8705	7.81759		169.15	1461.46	0.44	3.85
					36.62	327.586	3.1669	5.22876		170.38	1472.09	0.83	3.53
					36.64	327.689	5.93144	5.10638		170.48	1472.96	0.96	3.44
					36.66	327.793	2.4327	2.59259		170.63	1474.25	0.49	3.38
					36.68	327.896	8.53956	2.73038		170.68	1474.68	0.68	3.52
					36.7	327.999	3.57298	1.0582		171.38	1480.73	0.75	3.32
					36.72	328.103	0.1	3.49345		171.43	1481.16	0.74	3.01
					36.74	328.206	13.3109	3.8961		171.48	1481.6	0.85	2.95
					36.76	328.31	6.36898	5.44554		171.68	1483.32	0.9	3.02
					36.78	328.413	7.09224	9.93377		171.98	1485.92	0.8	3.01
					36.8	328.516	5.1043	3.18021		172.08	1486.78	0.77	2.82
					36.82	328.62	4.24132	10.7438		172.13	1487.21	0.88	2.99
					36.84	328.723	6.24597	5.61798		172.18	1487.64	0.39	3
					36.86	328.827	6.41039	5.35211		172.33	1488.94	0.82	2.95
					36.88	328.93	0.1	7.38916		172.38	1489.37	0.98	3.14
					36.9	329.033	6.8639	5.16304		172.43	1489.8	0.97	3.01
					36.92	329.137	0.1	5.30973		172.48	1490.24	0.88	3.11
					36.94	329.24	9.34321	4.03458		172.53	1490.67	1.07	2.94
					36.96	329.344	3.49703	8.97436		172.58	1491.1	0.75	3.07
					36.98	329.447	10.2878	2.62009		172.63	1491.53	0.72	2.85
					37	329.55	0.1	2.79503		172.68	1491.96	1	3.08
					37.02	329.654	89.8436	0.78125		172.73	1492.4	0.79	3.17
					37.04	329.757	0.1	4.33071		172.78	1492.83	0.81	2.82
					37.06	329.861	3.86294	1.98413		172.83	1493.26	0.66	3
					37.08	329.964	7.51256	1.40845		172.88	1493.69	0.84	2.93
					37.1	330.067	7.26525	4.62428		172.88	1493.69	0.9	3.08
					37.12	330.171	0.1	2.38095		172.98	1494.56	0.6	3.07
					37.14	330.274	3.23173	3.87755		173.03	1494.99	0.88	2.98
					37.16	330.377	0.1	5.41516		173.08	1495.42	0.59	2.98
					37.18	330.481	14.6836	6.9869		173.13	1495.85	0.89	2.75
					37.2	330.584	5.38838	3.99002		173.18	1496.28	0.82	3.01
					37.22	330.688	0.1	8.64198		173.23	1496.72	0.79	3.08
					37.24	330.791	5.76639	4.49141		173.28	1497.15	0.67	2.86
					37.26	330.894	4.93311	7.89474		173.33	1497.58	0.69	3.01
					37.28	330.998	0.1	5.85366		173.38	1498.01	0.63	2.92
					37.3	331.101	5.16276	5.43735		173.43	1498.44	0.86	2.88
					37.32	331.205	2.36854	10.8571		173.48	1498.88	0.6	3.05
					37.34	331.308	0.1	9.46372		173.48	1498.88	0.64	3.02
					37.36	331.411	20.6722	8.79121		173.53	1499.31	0.92	2.91
					37.38	331.515	5.31966	7.20339		173.58	1499.74	0.68	2.85
					37.4	331.618	4.145	8.35735		173.63	1500.17	0.52	3.03
					37.42	331.722	4.01198	3.35366		173.68	1500.6	0.79	2.8
					37.44	331.825	1.7691	1.49626		173.73	1501.04	0.81	2.98
					37.46	331.928	0.1	1.79372		173.78	1501.47	0.73	2.94
					37.48	332.032	1.3839	0.56926		173.83	1501.9	0.8	2.86
					37.5	332.135	1.7632	2.95858		173.88	1502.33	0.69	2.9
					37.52	332.239	0.1	1.51899		173.93	1502.76	0.7	3.02
					37.54	332.342	0.1	2.83019		173.98	1503.2	0.43	3.13
					37.56	332.445	0.1	2.29592		174.08	1504.06	0.12	3.18
					37.58	332.549	5.99753	1.50376		174.09	1504.15	0.33	3.25
					37.6	332.652	4.103	1.84758		174.15	1504.66	0.51	3.18
					37.62	332.756	0.1	2.67857		174.59	1508.47	0.46	3.44
					37.64	332.859	3.12572	1.88679		175.05	1512.44	0.66	3.46
					37.66	332.962	3.1183	2.90456		175.09	1512.79	0.5	3.45
					37.68	333.066	5.82093	2.40964		175.09	1512.79	0.84	3.33
					37.7	333.169	0.1	3.22581		175.09	1512.79	0.14	3.49
					37.72	333.273	0.1	3.13725		175.25	1514.17	0.61	3.51
					37.74	333.376	4.14833	2.35988		175.29	1514.51	-0.06	3.51
					37.76	333.479	0.1	1.3986		175.69	1517.97	0.26	3.68
					37.78	333.583	6.18828	1.25		175.85	1519.35	0.34	3.62
					37.8	333.686	0.1	2.85714		175.89	1519.7	0.78	3.64
					37.82	333.79	2.44312	1.40562		175.89	1519.7	0.3	3.49
					37.84	333.893	0.1	0.892857		175.99	1520.56	0.44	3.59
					37.86	333.996	2.22512	1.5534		175.99	1520.56	0.4	3.88
					37.88	334.1	1.7908	2.43309		176.15	1521.94	0.58	3.68
					37.9	334.203	0.1	2.31481		176.15	1521.94	0.5	3.7
					37.92	334.307	6.36591	0.692042		176.15	1521.94	0.48	3.78
					37.94	334.41	3.24003	1.8315		176.19	1522.29	0.48	3.57
					37.96	334.513	0.1	0.37594		176.19	1522.29	0.25	3.71
					37.98	334.617	3.16103	1.02041		176.39	1524.02	0.68	3.54
					38	334.72	0.1	0.289855		176.39	1524.02	0.8	3.61
					38.02	334.824	0.1	2.40964		176.39	1524.02	0.6	3.61
					38.04	334.927	1.98635	1.78571		176.49	1524.88	0.52	3.74
					38.06	335.03	0.1	2.14286		176.49	1524.88	0.41	3.87
					38.08	335.134	0.1	0.986842		176.49	1524.88	0.08	3.61
					38.1	335.237	11.5895	2.47191		176.55	1525.4	0.83	3.95
					38.12	335.341	30.7644	8.43373		176.59	1525.75	0.65	3.87
					38.14	335.444	7.20243	3.87931		176.65	1526.26	0.51	3.8
					38.16	335.547	15.4871	4.4898		176.65	1526.26	0.51	3.83
					38.18	335.651	16.6183	4.56989		176.65	1526.26	0.52	3.79
					38.2	335.754	94.3966	9.36455		176.69	1526.61	0.27	3.81
					38.22	336.112	2963.6	41.2308		176.69	1526.61	0.38	3.77
					38.24	336.47	1758.27	26.1484		176.69	1526.61	0.48	3.85
					38.26	336.829	7400.83	70.632		176.75	1527.13	0.87	3.75
					38.28	337.187	4289.54	93.9597		176.75	1527.13	0.8	3.73
					38.3	337.545	6690.76	94.2675		176.75	1527.13	0.48	3.8
					38.32	337.903	4781.11	60		176.79	1527.47	0.96	3.69
					38.34	338.261	1456.23	61.4943		176.79	1527.47	0.85	3.76
					38.36	338.62	648.653	29.1667		176.79	1527.47	0.85	3.74
					38.38	338.978	630.586	85.4065		176.85	1527.99	0.77	3.82
					38.4	339.336	822.206	80.1282		176.85	1527.99	0.84	3.72
					38.42	339.694	401.142	77.931		176.85	1527.99	0.49	3.85
					38.44	340.052	270.426	79.2507		176.89	1528.34	0.67	3.74
					38.46	340.411	500.672	88.7931		176.99	1529.2	0.83	3.78
					38.48	340.769	540.36	95.1613		177.05	1529.72	-0.04	3.51
					38.5	341.127	258.956	96.7213		177.05	1529.72	0.28	3.74
					38.52	341.485	397.838	92.9054		177.09	1530.07	0.41	3.71
					38.54	341.843	290.154	94.5274		177.15	1530.58	0.22	3.8
					38.56	342.202	190.611	88.4422		177.19	1530.93	0.63	3.82
					38.58	342.56	473.038	89.6694		177.19	1530.93	0.95	3.97
					38.6	342.918	209.47	90.2834		177.19	1530.93	0.2	3.87
					38.62	343.276	251.996	95.5504		177.29	1531.79	-0.16	3.5
					38.64	343.634	228.625	90.573		177.35	1532.31	0.46	3.69
					38.66	343.993	80.8731	92.8947		177.59	1534.39	0.58	3.91
					38.68	344.351	279.311	93.3586		177.79	1536.11	0.92	3.95
					38.7	344.709	152.829	95.1087		177.79	1536.11	-0.01	3.86
					38.72	345.067	180.291	96.5699		177.79	1536.11	0.19	3.98
					38.74	345.425	74.0473	96.4674		177.85	1536.63	1.21	3.92
					38.76	345.784	53.9519	96.6068		177.85	1536.63	0.99	3.96
					38.78	346.142	69.1438	93.8889		177.85	1536.63	1.04	3.99
					38.8	346.5	207.654	93.2624		177.89	1536.98	1.12	3.86
					38.82	346.858	242.889	93.7008		177.89	1536.98	0.9	3.84
					38.84	347.216	267.116	94.5813		177.89	1536.98	0.72	4.02
					38.86	347.575	403.606	92.8287		177.99	1537.84	0.87	3.93
					38.88	347.933	174.506	89.726		177.99	1537.84	0.46	3.91
					38.9	348.291	175.178	91.25		177.99	1537.84	0.95	3.83
					38.92	348.649	245.645	90.9699		178.05	1538.36	1.1	3.67
					38.94	349.007	218.971	92.8339		178.15	1539.22	0.03	3.75
					38.96	349.365	301.355	95.082		178.19	1539.57	0.68	3.55
					38.98	349.724	1160.84	96.5517		178.19	1539.57	0.39	3.57
					39	350.082	560.171	95.2484		178.19	1539.57	0.78	3.53
					39.02	350.44	214.577	92.0852		178.29	1540.43	0.37	3.52
					39.04	350.798	171.331	84.0864		178.59	1543.03	0.47	3.57
					39.06	351.156	36.8866	87.2576		178.59	1543.03	0.76	3.38
					39.08	351.515	120.148	86.1912		178.79	1544.75	0.92	3.47
					39.1	351.873	47.6836	86.2007		178.79	1544.75	0.69	3.72
					39.12	352.231	59.0862	89.5413		178.79	1544.75	1.04	3.63
					39.14	352.589	88.5249	76.7591		178.85	1545.27	0.57	3.55
					39.16	352.947	99.9004	76.2105		178.89	1545.62	0.42	3.46
					39.18	353.306	305.096	81.7164		178.89	1545.62	0.93	3.47
					39.2	353.664	120.567	79.4872		178.89	1545.62	0.81	3.33
					39.22	354.022	51.462	66.7634		178.99	1546.48	0.53	3.34
					39.24	354.38	166.097	85.7534		178.99	1546.48	0.18	3.45
					39.26	354.738	252.267	90.2913		179.05	1547	1.06	3.38
					39.28	355.097	140.338	93.3442		179.05	1547	0.49	3.3
					39.3	355.455	77.0231	67.9487		179.05	1547	0.82	3.34
					39.32	355.813	196.674	88.4685		179.09	1547.35	0.77	3.31
					39.34	356.171	286.019	88.3916		179.15	1547.87	1.25	3.28
					39.36	356.529	96.6119	84.4244		179.15	1547.87	0.24	3.45
					39.38	356.888	101.644	85.2427		179.19	1548.21	1.17	3.24
					39.4	357.246	101.249	87.6126		179.19	1548.21	1.13	3.29
					39.42	357.604	185.151	82.5963		179.25	1548.73	0.73	3.38
					39.44	357.962	154.591	73.8544		179.25	1548.73	0.88	3.3
					39.46	358.32	147.862	71.4968		179.29	1549.07	0.95	3.4
					39.48	358.679	236.85	79.8837		179.29	1549.07	0.64	3.42
					39.5	359.037	347.745	91.0211		179.35	1549.59	1.04	3.29
					39.52	359.395	435.419	92.9705		179.35	1549.59	0.22	3.28
					39.54	359.753	88.1734	95.421		179.35	1549.59	1	3.33
					39.56	360.111	45.1651	84.8881		179.39	1549.94	1.04	3.25
					39.58	360.47	19.3666	43.257		179.39	1549.94	0.59	3.27
					39.6	360.828	17.6109	63.8235		179.39	1549.94	0.93	3.23
					39.62	361.186	11.5742	78.8991		179.45	1550.46	0.87	3.36
					39.64	361.544	18.3987	37.0732		179.45	1550.46	0.65	3.25
					39.66	361.902	5.25353	27.2277		179.45	1550.46	0.63	3.31
					39.68	362.26	4.81907	23.3509		179.49	1550.8	0.78	2.94
					39.7	362.619	23.2417	12.9114		179.49	1550.8	0.56	3.32
					39.72	362.977	22.509	51.6949		179.49	1550.8	1.03	3.33
					39.74	363.335	321.939	30.3371		179.55	1551.32	0.51	3.34
					39.76	363.693	497.509	45.4308		179.59	1551.67	0.62	3.05
					39.78	364.051	1339.09	39.8496		179.89	1554.26	0.65	2.92
					39.8	364.41	1311.96	46.4072		180.19	1556.85	1	3.12
					39.82	364.52	984.752	72.5373		180.49	1559.44	1.12	3.11
					39.84	364.631	316.682	65.2284		180.89	1562.9	0.51	3.71
					39.86	364.741	122.252	50.2907		181.09	1564.63	0.94	3.1
					39.88	364.852	192.732	63.4375		181.39	1567.22	0.81	3.14
					39.9	364.962	1012.62	88.2353		181.69	1569.81	0.82	3.17
					39.92	365.073	564.101	82.4427		181.99	1572.4	0.8	3.27
					39.94	365.184	1228.9	87.1134		182.29	1574.99	0.64	3.23
					39.96	365.294	1145	89.8901		182.59	1577.59	0.32	3.54
					39.98	365.405	499.666	88.8655		183.19	1582.77	0.77	3.85
					40	365.515	310.135	84.6758		183.73	1587.44	0.81	4.07
					40.02	365.626	285.618	79.0043		183.79	1587.95	0.88	3.95
					40.04	365.736	284.85	81.3596		184.33	1592.62	0.62	4.31
					40.06	365.847	429.013	82.4295		184.63	1595.21	0.64	4.3
					40.08	365.957	346.42	71.6443		185.23	1600.4	0.49	3.58
					40.1	366.068	146.069	74.026		185.83	1605.58	0.71	3.4
					40.12	366.179	103.296	54.5113		186.43	1610.76	0.59	3.56
					40.14	366.289	46.3057	62.9183		186.73	1613.36	0.48	3.3
					40.16	366.4	39.6604	50.0644		187.03	1615.95	0.87	3.11
					40.18	366.51	110.432	60.8156		187.33	1618.54	0.75	2.95
					40.2	366.621	170.012	62.4849		188.83	1631.5	0.79	2.85
					40.22	366.731	138.369	58.8946		189.13	1634.09	0.5	2.84
					40.24	366.842	10.6246	46.8498		190.03	1641.87	0.21	2.78
					40.26	366.953	11.6574	23.1884		190.33	1644.46	0.85	2.83
					40.28	367.063	27.7434	23.221		190.63	1647.05	0.68	2.82
					40.3	367.174	45.4418	19.3669		190.93	1649.64	0.31	2.87
					40.32	367.284	124.672	25.9386		191.23	1652.24	0.36	2.91
					40.34	367.395	138.126	61.9792		191.53	1654.83	0.49	2.79
					40.36	367.505	147.305	74.8649		191.83	1657.42	0.64	2.74
					40.38	367.616	308.348	71.3718		192.13	1660.01	-0.05	2.38
					40.4	367.726	598.58	76.087		192.46	1662.86	1.18	4.75
					40.42	367.837	1152.62	81.2721		192.76	1665.46	-0.06	4.17
					40.44	367.948	329.548	67.893		193.36	1670.64	0.65	4.17
					40.46	368.058	114.811	57.8947		194.85	1683.51	0.84	3.67
					40.48	368.169	708.743	61.6822		195.04	1685.16	0.84	3.41
					40.5	368.279	76.6384	66.3194		195.15	1686.11	0.75	3.64
					40.52	368.39	224.465	74.8466		195.24	1686.88	0.36	2.33
					40.54	368.5	218.793	80		196.14	1694.66	0.98	2.87
					40.56	368.611	78.7482	84.7377		196.44	1697.25	0.96	2.8
					40.58	368.722	71.4489	85.8333		196.74	1699.84	0.89	2.94
					40.6	368.832	119.686	76.7908		197.04	1702.44	0.99	2.97
					40.62	368.943	59.8015	76.3964		197.34	1705.03	0.79	2.99
					40.64	369.053	106.288	73.0556		197.64	1707.62	0.77	3.24
					40.66	369.164	190.955	86.6756		197.94	1710.21	1.1	3.41
					40.68	369.274	218.068	89.5735		198.24	1712.8	0.67	2.96
					40.7	369.385	138.102	91.6427		198.54	1715.4	0.95	2.91
					40.72	369.495	439.078	85.8311		200.04	1728.36	0.88	3.9
					40.74	369.606	104.961	84.3137		201.84	1743.91	0.9	3.58
					40.76	369.717	61.1022	86.5979		202.14	1746.5	0.81	3.46
					40.78	369.827	68.0012	79.2381		202.44	1749.09	0.96	3.42
					40.8	369.938	36.8454	80.3543		202.74	1751.68	0.79	3.62
					40.82	370.048	31.4603	79.3939		202.74	1751.68	0.95	3.33
					40.84	370.159	82.3035	79.0083		203.04	1754.28	0.7	3.42
					40.86	370.269	59.646	58.6989		203.34	1756.87	0.87	3.6
					40.88	370.38	68.4552	61.2952		203.64	1759.46	0.48	3.66
					40.9	370.49	122.997	47.619		203.94	1762.05	0.13	3.62
					40.92	370.601	59.5595	34.9127		204.24	1764.64	0.03	3.94
					40.94	370.712	69.1738	27.3839		204.54	1767.24	0.15	4.58
					40.96	370.822	5.12434	30.1685		204.76	1769.14	0.8	4.42
					40.98	370.933	37.7471	21.5042		204.84	1769.83	0.78	3.34
					41	371.043	5.05433	18.3908		205.06	1771.73	0.1	4.2
					41.02	371.154	9.77206	19.8324		205.36	1774.32	0.29	4.33
					41.04	371.264	18.9186	14.0127		205.66	1776.91	0.77	4.19
					41.06	371.375	23.0133	35		205.96	1779.5	1.15	3.8
					41.08	371.486	43.0787	73.6486		206.56	1784.69	0.8	3.87
					41.1	371.596	106.734	59.9156		207.16	1789.87	0.28	3.07
					41.12	371.707	51.9257	38.472		207.46	1792.46	0.44	3.64
					41.14	371.817	20.2879	15.9379		207.76	1795.06	0.03	3.51
					41.16	371.928	4.36099	8.60215		208.06	1797.65	0.51	3.91
					41.18	372.038	8.88638	8.48126		208.66	1802.83	0.61	3.29
					41.2	372.149	30.4523	8.76289		209.26	1808.02	0.79	3.19
					41.22	372.259	22.6989	10.9145		209.56	1810.61	0.45	3.4
					41.24	372.37	4.19259	4.44444		209.86	1813.2	0.55	3.89
					41.26	372.481	14.1013	10.4918		211.36	1826.16	0.47	3.66
					41.28	372.591	15.2134	10.2041		211.66	1828.75	1.19	3.95
					41.3	372.702	8.61743	9.86395		212.6	1836.87	1.27	4.25
					41.32	372.812	14.3857	3.76344		214.7	1855.02	0.19	4.57
					41.34	372.923	11.968	4.14365		214.97	1857.35	0.22	3.6
					41.36	373.033	17.0492	8.01887		215	1857.61	0.96	5.75
					41.38	373.144	0.1	12.5326		215.87	1865.13	1.08	3.68
					41.4	373.255	2.39489	14.8204		216.17	1867.72	1.38	3.19
					41.42	373.365	0.1	17.3432		217.07	1875.5	1.08	3.11
					41.44	373.476	4.39838	4.83559		217.37	1878.09	1.12	2.4
					41.46	373.586	7.62469	0.654664		217.67	1880.68	0.64	3.19
					41.48	373.697	3.66546	3.84615		217.97	1883.27	0.96	3.23
					41.5	373.807	13.6002	2.83912		218.27	1885.86	0.99	3.45
					41.52	373.918	7.41011	4.56204		218.87	1891.05	0.81	3.55
					41.54	374.028	15.0184	10.2564		219.17	1893.64	0.67	3.51
					41.56	374.139	132.127	17.2566		219.47	1896.23	0.8	3.66
					41.58	374.25	345.672	37.6866		219.77	1898.82	0.53	3.38
					41.6	374.36	315.437	67.7749		220.37	1904.01	1	3.79
					41.62	374.471	306.281	93.5135		220.67	1906.6	0.16	3.45
					41.64	374.581	182.22	93.6667		221.57	1914.38	0.52	3.18
					41.66	374.692	239.017	98.1203		222.45	1921.98	1.09	3.4
					41.68	374.802	68.6592	95.6023		222.75	1924.57	1.27	4.25
					41.7	374.913	41.0941	96.7153		223.05	1927.16	0.94	3.42
					41.72	375.023	10.1978	83.1547		223.65	1932.35	0.93	3.05
					41.74	375.134	26.6377	91.3208		225.24	1946.08	0.64	3.68
					41.76	375.245	9.18059	93.3837		225.54	1948.68	0.63	3.72
					41.78	375.355	16.9806	99.7984		226.14	1953.86	0.22	3.94
					41.8	375.466	9.21032	86.6359		226.74	1959.05	0.23	3.54
					41.82	375.576	45.2658	80.6452		228.54	1974.6	0.36	3.66
					41.84	375.687	52.0941	92.3684		228.84	1977.19	0.83	3.54
					41.86	375.797	9.2859	81.1623		229.14	1979.78	0.64	3.59
					41.88	375.908	16.9399	83.1169		229.44	1982.37	0.38	3.37
					41.9	376.019	22.2786	88.8571		230.04	1987.56	0.74	3.23
					41.92	376.129	11.8259	71.5105		230.34	1990.15	0.21	3.25
					41.94	376.24	0.1	55.9028		230.64	1992.74	0.49	3.39
[truncated: 478 more rows]
